# Supplementary material for: Striking mycotoxin tolerance and zearalenone elimination capacity of the decaying wood associated yeast Sugiyamaella novakii (Trichomonascaceae)
Source: BMC Microbiol. 2025 Jul 7;25:422. doi: 10.1186/s12866-025-04145-7 (PMC12232646; doi:10.1186/s12866-025-04145-7)
Supplement: Supplementary file 1 — Supplementary Material 1. The Excel Supplementary Tables file contains five sheets as follows: Table S1. Results of biocontrol tests of yeast strains against different Fusarium species. Table S2. Results of mycotoxin tolerance tests of the yeast strains. Table S3. Enzymes of Sugiyamaella lignohabitans that may have potential roles in mycotoxin tolerance and elimination. Table S4. Results of whole genome alignment created with YASS between S. lignohabitans and S. novakii. Table S5. tBLASTn results of S. novakii using certain enzyme sequences of S. lignohabitans as queries. [file 12866_2025_4145_MOESM1_ESM.xlsx]

## Sheet: Table of contents
Table of contents
Table S1	Results of biocontrol tests of yeast strains against different Fusarium species. None of the tested yeasts were able to inhibit the growth of the Fusarium species in the tested conditions.
Table S2	Results of mycotoxin tolerance tests of the yeast strains.
Table S3	Enzymes of Sugiyamaella lignohabitans that may have potential roles in mycotoxin tolerance and elimination.
Table S4	Results of whole genome alignment created with YASS between S. lignohabitans and S. novakii.
Table S5	tBLASTn results of S. novakii using certain enzyme sequences of S. lignohabitans as queries.

## Sheet: Table S1
Lab ID of the yeast strains	NCAIM strain ID		F. graminearum	F. oxysporum	F. proliferatum	F. verticillioides	Media
2-453	NCAIM Y.01848	Trichomonascus apis	-	-	-	-	MEA, 25°C
2-454	NCAIM Y.01849	Trichomonascus apis	-	-	-	-	MEA, 25°C
2-455	NCAIM Y.01850	Trichomonascus apis	-	-	-	-	MEA, 25°C
2-456	NCAIM Y.01851	Trichomonascus apis	-	-	-	-	MEA, 25°C
2-457	NCAIM Y.02021	Blastobotrys aristatus	-	-	-	-	MEA, 25°C
2-458	NCAIM Y.02066	Blastobotrys indianaensis	-	-	-	-	MEA, 25°C
2-459	NCAIM Y.01586	Sugiyamaella chiloensis	-	-	-	-	MEA, 25°C
2-460	NCAIM Y.02127	Sugiyamaella chiloensis	-	-	-	-	MEA, 25°C
2-461	NCAIM Y.02133	Sugiyamaella japonica	-	-	-	-	MEA, 25°C
2-462	NCAIM Y.00986	Sugiyamaella novakii	-	-	-	-	MEA, 25°C
2-463	NCAIM Y.00987	Sugiyamaella novakii	-	-	-	-	MEA, 25°C
2-464	NCAIM Y.02116	Sugiyamaella paludigena	-	-	-	-	MEA, 25°C
2-465	NCAIM Y.01815	Spencermartinsiella europaea	-	-	-	-	MEA, 25°C
2-466	NCAIM Y.01816	Spencermartinsiella europaea	-	-	-	-	MEA, 25°C
2-467	NCAIM Y.01817	Spencermartinsiella europaea	-	-	-	-	MEA, 25°C
2-468	NCAIM Y.01818	Spencermartinsiella europaea	-	-	-	-	MEA, 25°C
2-469	NCAIM Y.01819	Spencermartinsiella europaea	-	-	-	-	MEA, 25°C
2-470	NCAIM Y.01897	Spencermartinsiella europaea	-	-	-	-	MEA, 25°C
2-471	NCAIM Y.01961	Spencermartinsiella europaea	-	-	-	-	MEA, 25°C
2-472	NCAIM Y.01962	Spencermartinsiella europaea	-	-	-	-	MEA, 25°C
2-473	NCAIM Y.01963	Spencermartinsiella europaea	-	-	-	-	MEA, 25°C
2-474	NCAIM Y.01964	Spencermartinsiella europaea	-	-	-	-	MEA, 25°C
2-475	NCAIM Y.01936	Spencermartinsiella ligniputridi	-	-	-	-	MEA, 25°C
2-476	NCAIM Y.01991	Spencermartinsiella ligniputridi	-	-	-	-	MEA, 25°C
2-477	NCAIM Y.01992	Spencermartinsiella ligniputridi	-	-	-	-	MEA, 25°C
2-478	NCAIM Y.01993	Spencermartinsiella ligniputridi	-	-	-	-	MEA, 25°C
2-479	NCAIM Y.01947	Diddensiella caesifluorescens	-	-	-	-	MEA, 25°C
2-480	NCAIM Y.01948	Diddensiella caesifluorescens	-	-	-	-	MEA, 25°C
2-482	NCAIM Y.01949	Diddensiella caesifluorescens	-	-	-	-	MEA, 25°C
2-453	NCAIM Y.01848	Trichomonascus apis	-	-	-	-	MEA, 30°C
2-454	NCAIM Y.01849	Trichomonascus apis	-	-	-	-	MEA, 30°C
2-455	NCAIM Y.01850	Trichomonascus apis	-	-	-	-	MEA, 30°C
2-456	NCAIM Y.01851	Trichomonascus apis	-	-	-	-	MEA, 30°C
2-457	NCAIM Y.02021	Blastobotrys aristatus	-	-	-	-	MEA, 30°C
2-458	NCAIM Y.02066	Blastobotrys indianaensis	-	-	-	-	MEA, 30°C
2-459	NCAIM Y.01586	Sugiyamaella chiloensis	-	-	-	-	MEA, 30°C
2-460	NCAIM Y.02127	Sugiyamaella chiloensis	-	-	-	-	MEA, 30°C
2-461	NCAIM Y.02133	Sugiyamaella japonica	-	-	-	-	MEA, 30°C
2-462	NCAIM Y.00986	Sugiyamaella novakii	-	-	-	-	MEA, 30°C
2-463	NCAIM Y.00987	Sugiyamaella novakii	-	-	-	-	MEA, 30°C
2-464	NCAIM Y.02116	Sugiyamaella paludigena	-	-	-	-	MEA, 30°C
2-465	NCAIM Y.01815	Spencermartinsiella europaea	-	-	-	-	MEA, 30°C
2-466	NCAIM Y.01816	Spencermartinsiella europaea	-	-	-	-	MEA, 30°C
2-467	NCAIM Y.01817	Spencermartinsiella europaea	-	-	-	-	MEA, 30°C
2-468	NCAIM Y.01818	Spencermartinsiella europaea	-	-	-	-	MEA, 30°C
2-469	NCAIM Y.01819	Spencermartinsiella europaea	-	-	-	-	MEA, 30°C
2-470	NCAIM Y.01897	Spencermartinsiella europaea	-	-	-	-	MEA, 30°C
2-471	NCAIM Y.01961	Spencermartinsiella europaea	-	-	-	-	MEA, 30°C
2-472	NCAIM Y.01962	Spencermartinsiella europaea	-	-	-	-	MEA, 30°C
2-473	NCAIM Y.01963	Spencermartinsiella europaea	-	-	-	-	MEA, 30°C
2-474	NCAIM Y.01964	Spencermartinsiella europaea	-	-	-	-	MEA, 30°C
2-475	NCAIM Y.01936	Spencermartinsiella ligniputridi	-	-	-	-	MEA, 30°C
2-476	NCAIM Y.01991	Spencermartinsiella ligniputridi	-	-	-	-	MEA, 30°C
2-477	NCAIM Y.01992	Spencermartinsiella ligniputridi	-	-	-	-	MEA, 30°C
2-478	NCAIM Y.01993	Spencermartinsiella ligniputridi	-	-	-	-	MEA, 30°C
2-479	NCAIM Y.01947	Diddensiella caesifluorescens	-	-	-	-	MEA, 30°C
2-480	NCAIM Y.01948	Diddensiella caesifluorescens	-	-	-	-	MEA, 30°C
2-482	NCAIM Y.01949	Diddensiella caesifluorescens	-	-	-	-	MEA, 30°C

## Sheet: Table S2
	MXGB broth, 25C°, 24 hours of incubation			DON 2ppm (Inhibition %)	ZEA 2ppm (Inhibition %)	T-2 2ppm (Inhibition %)	FUM 2ppm (Inhibition %)
	Lab ID of the yeast strains	NCAIM strain ID	Species name
	2-458	NCAIM Y.02066	Blastobotrys indianaensis	0.78	0.79	0.77	0.79
	2-459	NCAIM Y.01586	Sugiyamaella chiloensis	0.65	0.67	0.67	0.61
	2-460	NCAIM Y.02127	Sugiyamaella chiloensis	0.76	0.78	0.78	0.73
	2-461	NCAIM Y.02133	Sugiyamaella japonica	0.23	0.37	0.48	0
	2-462	NCAIM Y.00986	Sugiyamaella novakii	0	0	0	0.21
	2-463	NCAIM Y.00987	Sugiyamaella novakii	0	0	0	0
	2-464	NCAIM Y.02116	Sugiyamaella paludigena	0.7	0.69	0.71	0.63
	2-465	NCAIM Y.01815	Spencermartinsiella europaea	0.43	0.46	0.44	0.37
	2-466	NCAIM Y.01816	Spencermartinsiella europaea	0.33	0.35	0.32	0
	2-467	NCAIM Y.01817	Spencermartinsiella europaea	0.48	0.49	0.45	0.46
	2-468	NCAIM Y.01818	Spencermartinsiella europaea	0.5	0.54	0.49	0.5
	2-469	NCAIM Y.01819	Spencermartinsiella europaea	0.26	0.32	0.41	0
	2-470	NCAIM Y.01897	Spencermartinsiella europaea	0.22	0.21	0.26	0
	2-471	NCAIM Y.01961	Spencermartinsiella europaea	0	0	0.21	0
	2-472	NCAIM Y.01962	Spencermartinsiella europaea	0.45	0.47	0.53	0
	2-473	NCAIM Y.01963	Spencermartinsiella europaea	0.28	0.25	0.39	0
	2-474	NCAIM Y.01964	Spencermartinsiella europaea	0.33	0.31	0.29	0
	2-475	NCAIM Y.01936	Spencermartinsiella ligniputridi	0.79	0.76	0.83	0.81
	2-476	NCAIM Y.01991	Spencermartinsiella ligniputridi	0.75	0.74	0.74	0.72
	2-477	NCAIM Y.01992	Spencermartinsiella ligniputridi	0.51	0.59	0.56	0.61
	2-478	NCAIM Y.01993	Spencermartinsiella ligniputridi	0.73	0.71	0.7	0.73
	2-479	NCAIM Y.01947	Diddensiella caesifluorescens	0.67	0.66	0.67	0.69
	2-480	NCAIM Y.01948	Diddensiella caesifluorescens	0.56	0.59	0.53	0.61
	2-482	NCAIM Y.01956	Diddensiella caesifluorescens	0.64	0.63	0.59	0.66

## Sheet: Table S3
Entry	Protein names	Gene Names	Organism	Length		Mycotoxin
A0A167C8Y8	Carboxypeptidase (EC 3.4.16.-)	PRC1 AWJ20_4182	Sugiyamaella lignohabitans	539		ZEA
A0A167DBQ6	Carboxypeptidase (EC 3.4.16.-)	KEX1 AWJ20_993	Sugiyamaella lignohabitans	539		ZEA
A0A167E7P7	Carboxypeptidase (EC 3.4.16.-)	PRC1 AWJ20_4686	Sugiyamaella lignohabitans	589		ZEA
A0A167FRJ1	Carboxypeptidase (EC 3.4.16.-)	PRC1 AWJ20_3249	Sugiyamaella lignohabitans	416		ZEA
A0A167CTA1	Carboxypeptidase C PRC1	PRC1 AWJ20_316	Sugiyamaella lignohabitans	231		ZEA
A0A167CTB3	Carboxypeptidase C	AWJ20_317	Sugiyamaella lignohabitans	163		ZEA
A0A167EMP9	Carboxypeptidase (EC 3.4.16.-)	PRC1 AWJ20_5225	Sugiyamaella lignohabitans	365		ZEA
A0A170QYM5	Carboxypeptidase C PRC1	PRC1 AWJ20_3634	Sugiyamaella lignohabitans	444		ZEA
A0A167CJS0	Prx1p	PRX1 AWJ20_10	Sugiyamaella lignohabitans	344		ZEA
A0A167CSD8	Prx1p	PRX1 AWJ20_285	Sugiyamaella lignohabitans	225		ZEA
A0A167E6Z8	Thioredoxin peroxidase TSA1	TSA1 AWJ20_4665	Sugiyamaella lignohabitans	193		ZEA
A0A167DIE3	Dot5p	DOT5 AWJ20_1229	Sugiyamaella lignohabitans	242		ZEA
A0A167FDW8	Sterol 3-beta-glucosyltransferase (EC 2.4.1.173)	ATG26 AWJ20_2800	Sugiyamaella lignohabitans	1131		ZEA
A0A167EMJ1	Ayt1p	AYT1 AWJ20_5216	Sugiyamaella lignohabitans	474		T-2
A0A167E6J7	Carboxylesterase type B domain-containing protein	AWJ20_4652	Sugiyamaella lignohabitans	540		FB1
A0A161HL79	Carboxylic ester hydrolase (EC 3.1.1.-)	AWJ20_1027	Sugiyamaella lignohabitans	699		FB1
A0A161HM45	Carboxylic ester hydrolase (EC 3.1.1.-)	AWJ20_2242	Sugiyamaella lignohabitans	537		FB1
A0A167CJK5	Carboxylic ester hydrolase (EC 3.1.1.-)	AWJ20_3	Sugiyamaella lignohabitans	417		FB1
A0A167FC39	Acetylornithine aminotransferase, mitochondrial (EC 2.6.1.11)	ARG8 AWJ20_2718	Sugiyamaella lignohabitans	424		FB1
A0A167CAC2	Ornithine aminotransferase (EC 2.6.1.13)	CAR2 AWJ20_4235	Sugiyamaella lignohabitans	428		FB1
A0A161HKN5	Aldo-keto reductase superfamily protein	AWJ20_588	Sugiyamaella lignohabitans	318		DON
A0A161HMH0	Aldo-keto reductase superfamily protein	AWJ20_2532	Sugiyamaella lignohabitans	316		DON
A0A167CZ33	Aldo-keto reductase superfamily protein	AWJ20_529	Sugiyamaella lignohabitans	348		DON
A0A167D436	Aldo-keto reductase superfamily protein	AWJ20_708	Sugiyamaella lignohabitans	283		DON
A0A167DCZ0	Aldo-keto reductase superfamily protein	AWJ20_1045	Sugiyamaella lignohabitans	280		DON
A0A167DEX0	Aldo-keto reductase superfamily protein	AWJ20_1108	Sugiyamaella lignohabitans	311		DON
A0A167DRX5	Aldo-keto reductase superfamily protein	AWJ20_1502	Sugiyamaella lignohabitans	312		DON
A0A167EMI5	Aldo-keto reductase superfamily protein	AWJ20_5215	Sugiyamaella lignohabitans	280		DON
A0A167F202	Aldo-keto reductase superfamily protein	AWJ20_2330	Sugiyamaella lignohabitans	292		DON
A0A167FWN9	Aldo-keto reductase superfamily protein	AWJ20_3439	Sugiyamaella lignohabitans	287		DON

## Sheet: Table S4
	Positions				Statistics
#	Sugiyamaella lignohabitans	Sugiyamaella novakii	Alignment size	Sense	E-value	Score
1	(10879232-10872915)	(2498498-2504789)	6318/6292	reverse	0	25317
2	(10836143-10829826)	(2498498-2504789)	6318/6292	reverse	0	25317
3	(10844760-10838444)	(2498498-2504789)	6317/6292	reverse	0	25305
4	(10861996-10855680)	(2517248-2523540)	6317/6293	reverse	0	25280
5	(10861996-10855680)	(2498498-2504789)	6317/6292	reverse	0	25272
6	(10879232-10872915)	(2517248-2523540)	6318/6293	reverse	0	25267
7	(10836143-10829826)	(2517248-2523540)	6318/6293	reverse	0	25267
8	(10844760-10838444)	(2517248-2523540)	6317/6293	reverse	0	25255
9	(10870613-10864298)	(2507872-2514165)	6316/6294	reverse	0	25226
10	(10861996-10855680)	(2507872-2514165)	6317/6294	reverse	0	25211
11	(10870613-10864298)	(2517248-2523540)	6316/6293	reverse	0	25211
12	(10853377-10847062)	(2507872-2514165)	6316/6294	reverse	0	25209
13	(10870613-10864298)	(2498498-2504789)	6316/6292	reverse	0	25203
14	(10853377-10847062)	(2498498-2504789)	6316/6292	reverse	0	25198
15	(10879232-10872915)	(2507872-2514165)	6318/6294	reverse	0	25198
16	(10836143-10829826)	(2507872-2514165)	6318/6294	reverse	0	25198
17	(10853377-10847062)	(2517248-2523540)	6316/6293	reverse	0	25194
18	(10844760-10838444)	(2507872-2514165)	6317/6294	reverse	0	25186
19	(7231348-7242798)	(12531591-12542951)	11451/11361	forward	0	24468
20	(10887088-10881533)	(2517977-2523540)	5556/5564	reverse	0	23622
21	(10887088-10881533)	(2499227-2504789)	5556/5563	reverse	0	23616
22	(10887088-10881533)	(2508601-2514165)	5556/5565	reverse	0	23553
23	(521211-513162)	(9094278-9102297)	8050/8020	reverse	0	23046
24	(6147284-6137441)	(14908115-14918225)	9844/10111	reverse	0	21636
25	(40365-32104)	(5045365-5053508)	8262/8144	reverse	0	21170
26	(10860636-10855680)	(2490455-2495415)	4957/4961	reverse	0	21096
27	(10877872-10872915)	(2490455-2495415)	4958/4961	reverse	0	21083
28	(10834783-10829826)	(2490455-2495415)	4958/4961	reverse	0	21083
29	(10843394-10838444)	(2490462-2495415)	4951/4954	reverse	0	21076
30	(10886481-10881533)	(2490462-2495415)	4949/4954	reverse	0	21028
31	(10869253-10864298)	(2490455-2495415)	4956/4961	reverse	0	21027
32	(10852017-10847062)	(2490455-2495415)	4956/4961	reverse	0	21010
33	(11067947-11060437)	(480650-488110)	7511/7461	reverse	0	20671
34	(2724892-2717771)	(6683774-6690980)	7122/7207	reverse	0	20335
35	(10600772-10611921)	(11195673-11206927)	11150/11255	forward	0	20087
36	(8886006-8898680)	(4526229-4538951)	12675/12723	forward	0	18735
37	(14965775-14959222)	(3046941-3053536)	6554/6596	reverse	0	18713
38	(14575024-14582310)	(3512861-3520077)	7287/7217	forward	0	18196
39	(8458689-8465959)	(7962707-7969963)	7271/7257	forward	0	17722
40	(15728266-15718759)	(2266327-2275893)	9508/9567	reverse	0	17568
41	(3904711-3893805)	(8042040-8052937)	10907/10898	reverse	0	17498
42	(5076975-5085341)	(12046505-12054822)	8367/8318	forward	0	17286
43	(14421680-14412909)	(3063396-3072202)	8772/8807	reverse	0	17004
44	(11700618-11715171)	(1301551-1316071)	14554/14521	forward	0	16878
45	(10062192-10051484)	(13956431-13967506)	10709/11076	reverse	0	16715
46	(12455348-12461094)	(13235478-13241227)	5747/5750	forward	0	16492
47	(9892890-9884803)	(14141250-14149411)	8088/8162	reverse	0	16464
48	(6018546-6011035)	(15200338-15207894)	7512/7557	reverse	0	16313
49	(10015091-10007360)	(14006551-14014319)	7732/7769	reverse	0	16141
50	(7484316-7471943)	(11676633-11689179)	12374/12547	reverse	0	15734
51	(10615220-10623400)	(11210865-11219101)	8181/8237	forward	0	15676
52	(7606999-7614868)	(11566573-11574399)	7870/7827	forward	0	15481
53	(13528462-13519800)	(5250161-5258912)	8663/8752	reverse	0	15454
54	(7468182-7458887)	(11689726-11698672)	9296/8947	reverse	0	15081
55	(6003584-5993669)	(15216071-15226149)	9916/10079	reverse	0	14993
56	(7492377-7485856)	(11668557-11675095)	6522/6539	reverse	0	14977
57	(15487899-15481234)	(3981559-3988103)	6666/6545	reverse	0	14695
58	(9686598-9681611)	(14373711-14378707)	4988/4997	reverse	0	14635
59	(6276666-6266961)	(14778071-14787731)	9706/9661	reverse	0	14374
60	(15302091-15311189)	(4061901-4070822)	9099/8922	forward	0	14326
61	(8246471-8238188)	(8297582-8305833)	8284/8252	reverse	0	13946
62	(7447630-7439425)	(10263335-10271621)	8206/8287	reverse	0	13894
63	(10428777-10422277)	(10177518-10184065)	6501/6548	reverse	0	13864
64	(1353282-1360817)	(7300045-7307323)	7536/7279	forward	0	13836
65	(5452766-5457532)	(12433046-12437812)	4767/4767	forward	0	13629
66	(10264003-10273029)	(15038957-15048296)	9027/9340	forward	0	13626
67	(9018857-9023950)	(4360177-4365352)	5094/5176	forward	0	13597
68	(1491381-1497618)	(7535214-7541370)	6238/6157	forward	0	13572
69	(10131134-10124280)	(13882620-13889444)	6855/6825	reverse	0	13482
70	(7286148-7291414)	(11619023-11624289)	5267/5267	forward	0	13196
71	(10689282-10695179)	(11050684-11056635)	5898/5952	forward	0	13165
72	(9841181-9847655)	(14282893-14289477)	6475/6585	forward	0	13105
73	(12924842-12915988)	(12895396-12904118)	8855/8723	reverse	0	13025
74	(10391119-10385472)	(11073591-11079248)	5648/5658	reverse	0	12879
75	(10155547-10148612)	(13857001-13863819)	6936/6819	reverse	0	12760
76	(14724573-14719109)	(2986234-2991583)	5465/5350	reverse	0	12754
77	(3851871-3846812)	(6123745-6128810)	5060/5066	reverse	0	12737
78	(10286205-10277932)	(4836039-4844378)	8274/8340	reverse	0	12577
79	(5005740-5012172)	(11969038-11975587)	6433/6550	forward	0	12577
80	(3686934-3697496)	(6457109-6467549)	10563/10441	forward	0	12574
81	(5013775-5022000)	(11977356-11985568)	8226/8213	forward	0	12550
82	(28727-21157)	(5056349-5064069)	7571/7721	reverse	0	12485
83	(10507960-10515159)	(10430420-10437713)	7200/7294	forward	0	12332
84	(5280252-5290007)	(13370261-13379991)	9756/9731	forward	0	12274
85	(4591088-4598799)	(5633176-5640767)	7712/7592	forward	0	12221
86	(8790622-8785014)	(4408297-4413849)	5609/5553	reverse	0	12003
87	(8952884-8944486)	(4279283-4287761)	8399/8479	reverse	0	11991
88	(11156276-11149927)	(420546-426993)	6350/6448	reverse	0	11906
89	(2503203-2509046)	(6623871-6629600)	5844/5730	forward	0	11886
90	(10086408-10081505)	(13925078-13930048)	4904/4971	reverse	0	11690
91	(12664442-12672685)	(13086032-13094016)	8244/7985	forward	0	11571
92	(5058962-5053076)	(11992402-11998217)	5887/5816	reverse	0	11475
93	(10429052-10433465)	(10877308-10881713)	4414/4406	forward	0	11444
94	(3486412-3481686)	(6097922-6102595)	4727/4674	reverse	0	11420
95	(9325575-9332086)	(4739919-4746430)	6512/6512	forward	0	11402
96	(11301208-11306940)	(277513-283286)	5733/5774	forward	0	11391
97	(13769099-13774244)	(2683894-2689063)	5146/5170	forward	0	11355
98	(7362708-7368173)	(11578037-11583576)	5466/5540	forward	0	11203
99	(2692206-2696914)	(6677151-6681830)	4709/4680	forward	0	11085
100	(769746-765276)	(8834335-8838798)	4471/4464	reverse	0	11056
101	(6459809-6463255)	(10897350-10900798)	3447/3449	forward	0	10998
102	(13800786-13796308)	(2705054-2709545)	4479/4492	reverse	0	10978
103	(15813591-15820243)	(1720458-1726841)	6653/6384	forward	0	10857
104	(10723705-10730942)	(10528388-10535698)	7238/7311	forward	0	10834
105	(4872426-4867990)	(12603065-12607553)	4437/4489	reverse	0	10811
106	(15636965-15629006)	(2372789-2381057)	7960/8269	reverse	0	10806
107	(2748397-2752467)	(6548961-6553039)	4071/4079	forward	0	10794
108	(3319810-3327534)	(8251661-8259262)	7725/7602	forward	0	10667
109	(2637873-2630766)	(6952193-6959393)	7108/7201	reverse	0	10627
110	(9714540-9707683)	(14347193-14354252)	6858/7060	reverse	0	10577
111	(14029561-14021885)	(3366662-3373624)	7677/6963	reverse	0	10560
112	(14143916-14148863)	(3273614-3278563)	4948/4950	forward	0	10501
113	(3955552-3950695)	(770045-774758)	4858/4714	reverse	0	10443
114	(492334-497741)	(9145872-9151362)	5408/5491	forward	0	10402
115	(5578135-5582977)	(9648294-9653138)	4843/4845	forward	0	10334
116	(9054686-9058202)	(4299244-4302764)	3517/3521	forward	0	10307
117	(15498634-15492725)	(3965981-3971777)	5910/5797	reverse	0	10237
118	(14872529-14868815)	(4122300-4126011)	3715/3712	reverse	0	10205
119	(10381533-10375484)	(11085269-11091419)	6050/6151	reverse	0	10185
120	(8988706-8984495)	(4238331-4242574)	4212/4244	reverse	0	10166
121	(7816712-7813334)	(11340789-11344102)	3379/3314	reverse	0	10125
122	(7219040-7223483)	(12522146-12526581)	4444/4436	forward	0	10105
123	(12367754-12363561)	(13350709-13354888)	4194/4180	reverse	0	10079
124	(2685788-2691469)	(6670519-6676285)	5682/5767	forward	0	9985
125	(11882621-11877516)	(13543009-13548158)	5106/5150	reverse	0	9962
126	(6625528-6620396)	(10735376-10740517)	5133/5142	reverse	0	9887
127	(2405858-2411629)	(1112472-1117914)	5772/5443	forward	0	9881
128	(6371965-6366771)	(14694834-14699938)	5195/5105	reverse	0	9877
129	(9171993-9166913)	(15086807-15091936)	5081/5130	reverse	0	9824
130	(5834160-5829018)	(9903575-9908610)	5143/5036	reverse	0	9819
131	(15906795-15902949)	(1700477-1704321)	3847/3845	reverse	0	9811
132	(8043752-8040044)	(8681211-8684943)	3709/3733	reverse	0	9768
133	(5480347-5475526)	(9549384-9554358)	4822/4975	reverse	0	9765
134	(3996398-3991822)	(1101065-1105611)	4577/4547	reverse	0	9711
135	(12367754-12363643)	(10043460-10047554)	4112/4095	reverse	0	9696
136	(6844845-6849067)	(1216830-1221051)	4223/4222	forward	0	9601
137	(10698795-10703054)	(11061268-11065546)	4260/4279	forward	0	9595
138	(10939308-10934464)	(1450776-1455739)	4845/4964	reverse	0	9579
139	(6072295-6068178)	(14990560-14994746)	4118/4187	reverse	0	9479
140	(13626459-13630907)	(5133332-5137980)	4449/4649	forward	0	9457
141	(3515724-3508399)	(6071533-6079301)	7326/7769	reverse	0	9443
142	(4241652-4237606)	(5413316-5417424)	4047/4109	reverse	0	9425
143	(4267875-4263482)	(5382559-5386929)	4394/4371	reverse	0	9384
144	(9601394-9596338)	(14462227-14467474)	5057/5248	reverse	0	9335
145	(11107172-11102019)	(412154-417298)	5154/5145	reverse	0	9249
146	(4947117-4953833)	(11909325-11916092)	6717/6768	forward	0	9221
147	(1915864-1920098)	(2030016-2034115)	4235/4100	forward	0	9209
148	(569307-564903)	(9255216-9259541)	4405/4326	reverse	0	9186
149	(6413450-6417938)	(4781603-4786158)	4489/4556	forward	0	9140
150	(1573173-1577538)	(7628409-7632825)	4366/4417	forward	0	9128
151	(9086277-9091060)	(13761601-13766379)	4784/4779	forward	0	9106
152	(4681456-4676634)	(12776530-12781236)	4823/4707	reverse	0	9086
153	(6154589-6149429)	(14900053-14905307)	5161/5255	reverse	0	9036
154	(5252885-5256695)	(12202970-12206765)	3811/3796	forward	0	8958
155	(3274221-3270285)	(595845-599796)	3937/3952	reverse	0	8953
156	(12219536-12222764)	(13709456-13712686)	3229/3231	forward	0	8952
157	(3662557-3658089)	(5297064-5301460)	4469/4397	reverse	0	8939
158	(13350217-13346382)	(6288156-6291889)	3836/3734	reverse	0	8906
159	(12902550-12899005)	(12917203-12920744)	3546/3542	reverse	0	8905
160	(14691249-14695870)	(3565897-3570571)	4622/4675	forward	0	8898
161	(8423307-8428144)	(7927444-7932155)	4838/4712	forward	0	8878
162	(4518062-4522343)	(5570136-5574528)	4282/4393	forward	0	8875
163	(15293349-15287777)	(4161162-4166739)	5573/5578	reverse	0	8870
164	(1551522-1547017)	(7615760-7620254)	4506/4495	reverse	0	8800
165	(6972737-6976664)	(1260895-1264834)	3928/3940	forward	0	8799
166	(2588938-2582674)	(8202503-8208740)	6265/6238	reverse	0	8783
167	(9774833-9780694)	(14200934-14206892)	5862/5959	forward	0	8778
168	(11607437-11611325)	(12360221-12364049)	3889/3829	forward	0	8759
169	(15096072-15091688)	(4614462-4618733)	4385/4272	reverse	0	8746
170	(915753-912131)	(8900304-8903849)	3623/3546	reverse	0	8742
171	(12189458-12194689)	(13694712-13699971)	5232/5260	forward	0	8739
172	(5229855-5234650)	(12180430-12185080)	4796/4651	forward	0	8686
173	(15413535-15417154)	(3849546-3853159)	3620/3614	forward	0	8649
174	(2948085-2944851)	(5770705-5773938)	3235/3234	reverse	0	8635
175	(1224588-1228356)	(7440296-7444041)	3769/3746	forward	0	8596
176	(11232869-11228370)	(331163-335642)	4500/4480	reverse	0	8588
177	(5305016-5309668)	(13394740-13399471)	4653/4732	forward	0	8578
178	(1078025-1081951)	(7228563-7232539)	3927/3977	forward	0	8576
179	(9735337-9731411)	(14325557-14329480)	3927/3924	reverse	0	8567
180	(13255230-13259023)	(5946010-5949769)	3794/3760	forward	0	8567
181	(12185305-12188687)	(13690590-13693986)	3383/3397	forward	0	8558
182	(7203833-7209441)	(12505892-12511371)	5609/5480	forward	0	8549
183	(14511511-14516422)	(2969041-2973908)	4912/4868	forward	0	8510
184	(13726805-13720571)	(2622935-2629177)	6235/6243	reverse	0	8507
185	(6607667-6603400)	(10749937-10754173)	4268/4237	reverse	0	8469
186	(1608271-1613972)	(7759973-7765323)	5702/5351	forward	0	8465
187	(15286787-15282709)	(4168012-4171915)	4079/3904	reverse	0	8433
188	(12445246-12441156)	(13268944-13273011)	4091/4068	reverse	0	8426
189	(4938160-4943696)	(11901599-11907166)	5537/5568	forward	0	8398
190	(12328380-12324310)	(12242316-12246151)	4071/3836	reverse	0	8392
191	(3550976-3544726)	(6046935-6053536)	6251/6602	reverse	0	8364
192	(14792227-14789280)	(3686056-3689000)	2948/2945	reverse	0	8363
193	(6250740-6254894)	(14802227-14806363)	4155/4137	forward	0	8336
194	(2437409-2441589)	(8178258-8182408)	4181/4151	forward	0	8328
195	(14506471-14510479)	(2957677-2961645)	4009/3969	forward	0	8313
196	(13194146-13199583)	(5887168-5892604)	5438/5437	forward	0	8270
197	(11722738-11727378)	(1327016-1331602)	4641/4587	forward	0	8260
198	(13200456-13205903)	(5893576-5898925)	5448/5350	forward	0	8241
199	(15469144-15473455)	(3958404-3962717)	4312/4314	forward	0	8239
200	(2985412-2981740)	(937715-941395)	3673/3681	reverse	0	8231
201	(951482-944367)	(7161515-7168750)	7116/7236	reverse	0	8222
202	(1992300-1995546)	(2085484-2088732)	3247/3249	forward	0	8200
203	(10646863-10642407)	(11154935-11159431)	4457/4497	reverse	0	8187
204	(10315557-10320219)	(11251981-11256662)	4663/4682	forward	0	8180
205	(9668330-9663205)	(14393556-14398598)	5126/5043	reverse	0	8176
206	(10806913-10812141)	(10579637-10584967)	5229/5331	forward	0	8165
207	(12108314-12102627)	(11787282-11792791)	5688/5510	reverse	0	8151
208	(9262825-9268333)	(4896625-4902001)	5509/5377	forward	0	8129
209	(4471651-4475949)	(5536831-5541186)	4299/4356	forward	0	8001
210	(9945266-9940086)	(14073038-14078261)	5181/5224	reverse	0	7999
211	(13503012-13498666)	(5279989-5284207)	4347/4219	reverse	0	7989
212	(3071-7182)	(5069331-5073659)	4112/4329	forward	0	7985
213	(9566482-9563054)	(14496935-14500332)	3429/3398	reverse	0	7966
214	(13273893-13267834)	(6326367-6332312)	6060/5946	reverse	0	7963
215	(8577060-8584105)	(7706896-7713978)	7046/7083	forward	0	7954
216	(15406717-15409750)	(3843571-3846587)	3034/3017	forward	0	7951
217	(669388-665322)	(9383562-9387372)	4067/3811	reverse	0	7947
218	(11364395-11367501)	(214658-217750)	3107/3093	forward	0	7945
219	(12468888-12472055)	(13247610-13250768)	3168/3159	forward	0	7889
220	(4772599-4777966)	(12683542-12689035)	5368/5494	forward	0	7881
221	(8657144-8650524)	(1782970-1789255)	6621/6286	reverse	0	7865
222	(11369896-11372917)	(221140-224169)	3022/3030	forward	0	7838
223	(1841143-1836860)	(1980557-1985010)	4284/4454	reverse	0	7834
224	(8282417-8278877)	(8761774-8765314)	3541/3541	reverse	0	7817
225	(3004749-3001624)	(981393-984323)	3126/2931	reverse	0	7798
226	(2298479-2295126)	(6835352-6838672)	3354/3321	reverse	0	7788
227	(4232843-4226800)	(5421957-5427798)	6044/5842	reverse	0	7708
228	(14538495-14541796)	(2892422-2895614)	3302/3193	forward	0	7700
229	(13951796-13947783)	(3408587-3412513)	4014/3927	reverse	0	7699
230	(12821286-12825854)	(13195753-13200190)	4569/4438	forward	0	7636
231	(6559036-6562196)	(10487986-10491157)	3161/3172	forward	0	7628
232	(5432229-5438382)	(12411670-12417982)	6154/6313	forward	0	7612
233	(7317990-7325246)	(11651714-11658523)	7257/6810	forward	0	7609
234	(14733188-14729970)	(2978357-2981568)	3219/3212	reverse	0	7585
235	(5875506-5871682)	(9999495-10003298)	3825/3804	reverse	0	7585
236	(15546115-15541743)	(3922572-3926905)	4373/4334	reverse	0	7575
237	(14212347-14218726)	(3333937-3340503)	6380/6567	forward	0	7566
238	(6076894-6073491)	(14985848-14989293)	3404/3446	reverse	0	7539
239	(6384121-6380825)	(14683649-14686764)	3297/3116	reverse	0	7527
240	(5518042-5522779)	(9588708-9593406)	4738/4699	forward	0	7516
241	(12587902-12592190)	(13026948-13031190)	4289/4243	forward	0	7465
242	(5731295-5737385)	(9700390-9706540)	6091/6151	forward	0	7464
243	(13794160-13788945)	(2712139-2717374)	5216/5236	reverse	0	7451
244	(4732804-4729220)	(12738034-12741620)	3585/3587	reverse	0	7436
245	(3381128-3378485)	(706608-709251)	2644/2644	reverse	0	7402
246	(11355264-11361501)	(321353-327604)	6238/6252	forward	0	7390
247	(14920907-14912582)	(3782386-3790999)	8326/8614	reverse	0	7369
248	(9861834-9858050)	(14175425-14179279)	3785/3855	reverse	0	7355
249	(5237392-5240895)	(12187531-12191051)	3504/3521	forward	0	7314
250	(15608396-15612002)	(2207191-2210717)	3607/3527	forward	0	7273
251	(15647346-15641914)	(2362219-2367817)	5433/5599	reverse	0	7263
252	(9659814-9656347)	(14402784-14406297)	3468/3514	reverse	0	7262
253	(9986476-9983606)	(14037533-14040419)	2871/2887	reverse	0	7249
254	(1560796-1556939)	(1700421-1704296)	3858/3876	reverse	0	7245
255	(4888877-4883880)	(12585550-12590652)	4998/5103	reverse	0	7226
256	(2474743-2470872)	(6651849-6655412)	3872/3564	reverse	0	7225
257	(358177-353650)	(8606386-8610993)	4528/4608	reverse	0	7220
258	(8064774-8060772)	(11479894-11483930)	4003/4037	reverse	0	7219
259	(4116452-4113187)	(830299-833584)	3266/3286	reverse	0	7180
260	(9808678-9813690)	(14247503-14252442)	5013/4940	forward	0	7171
261	(5591289-5595140)	(9663765-9667659)	3852/3895	forward	0	7149
262	(2848599-2850658)	(6473107-6475170)	2060/2064	forward	0	7147
263	(3227931-3224650)	(636300-639605)	3282/3306	reverse	0	7143
264	(14100367-14094785)	(3220789-3226272)	5583/5484	reverse	0	7138
265	(15821084-15825059)	(1727678-1731584)	3976/3907	forward	0	7133
266	(557207-554370)	(9326745-9329577)	2838/2833	reverse	0	7127
267	(7628643-7624795)	(10300443-10304232)	3849/3790	reverse	0	7102
268	(10800618-10803439)	(10573700-10576521)	2822/2822	forward	0	7100
269	(4287603-4290287)	(6367578-6370263)	2685/2686	forward	0	7096
270	(7649601-7652796)	(10216226-10219363)	3196/3138	forward	0	7088
271	(8612814-8609937)	(1830752-1833625)	2878/2874	reverse	0	7084
272	(5368611-5371283)	(13465495-13468173)	2673/2679	forward	0	7078
273	(1486299-1489370)	(7529091-7532151)	3072/3061	forward	0	7065
274	(14746491-14743173)	(3078921-3082156)	3319/3236	reverse	0	7053
275	(12323404-12321079)	(12246893-12249225)	2326/2333	reverse	0	7033
276	(12563380-12559894)	(12996159-12999642)	3487/3484	reverse	0	7033
277	(8884180-8878129)	(4482996-4489109)	6052/6114	reverse	0	7028
278	(11429394-11433583)	(175003-179213)	4190/4211	forward	0	7025
279	(9720504-9716847)	(14340746-14344533)	3658/3788	reverse	0	7010
280	(4105180-4101759)	(6601525-6604918)	3422/3394	reverse	0	7008
281	(12387414-12382297)	(13329377-13334191)	5118/4815	reverse	0	7000
282	(9782652-9786875)	(14216083-14220443)	4224/4361	forward	0	6992
283	(7948550-7952087)	(8704778-8708336)	3538/3559	forward	0	6978
284	(5345240-5350110)	(13441848-13446712)	4871/4865	forward	0	6975
285	(11449902-11453401)	(169381-172813)	3500/3433	forward	0	6967
286	(12434166-12430117)	(13280241-13284236)	4050/3996	reverse	0	6966
287	(10819842-10812921)	(10334836-10342017)	6922/7182	reverse	0	6959
288	(8566320-8570080)	(7693328-7697638)	3761/4311	forward	0	6958
289	(13315666-13319030)	(5373164-5376479)	3365/3316	forward	0	6957
290	(8050519-8046533)	(11706503-11710489)	3987/3987	reverse	0	6956
291	(6302966-6297996)	(14753650-14758518)	4971/4869	reverse	0	6948
292	(2237237-2244347)	(6911537-6918294)	7111/6758	forward	0	6943
293	(2523252-2520788)	(6643905-6646373)	2465/2469	reverse	0	6931
294	(8962958-8958630)	(4263811-4268154)	4329/4344	reverse	0	6923
295	(9767411-9771069)	(14192419-14196111)	3659/3693	forward	0	6917
296	(5394772-5397564)	(13492971-13495760)	2793/2790	forward	0	6910
297	(3197165-3191539)	(664407-669748)	5627/5342	reverse	0	6904
298	(13623436-13626222)	(5129030-5131916)	2787/2887	forward	0	6893
299	(6200653-6196924)	(14856320-14860121)	3730/3802	reverse	0	6891
300	(12134674-12136996)	(13641842-13644168)	2323/2327	forward	0	6889
301	(963883-966286)	(7146735-7149125)	2404/2391	forward	0	6852
302	(1662459-1658910)	(1918864-1922387)	3550/3524	reverse	0	6851
303	(14432077-14428529)	(4678127-4681414)	3549/3288	reverse	0	6826
304	(13375396-13372479)	(6276668-6279564)	2918/2897	reverse	0	6826
305	(6999557-7003581)	(990497-994426)	4025/3930	forward	0	6815
306	(12440316-12436479)	(13273866-13277753)	3838/3888	reverse	0	6813
307	(13756394-13759212)	(2670626-2673429)	2819/2804	forward	0	6784
308	(6395712-6391797)	(14673259-14677090)	3916/3832	reverse	0	6770
309	(6281697-6278666)	(14773075-14776067)	3032/2993	reverse	0	6731
310	(2517097-2511259)	(8142608-8148263)	5839/5656	reverse	0	6723
311	(891284-897212)	(8973642-8979390)	5929/5749	forward	0	6706
312	(15447180-15443181)	(4023390-4027317)	4000/3928	reverse	0	6699
313	(6762545-6765924)	(10147365-10150682)	3380/3318	forward	0	6695
314	(3777145-3773735)	(6188852-6192237)	3411/3386	reverse	0	6675
315	(9305291-9310932)	(4719393-4725067)	5642/5675	forward	0	6675
316	(5414193-5417996)	(13512167-13515884)	3804/3718	forward	0	6669
317	(11691113-11686942)	(11801943-11806139)	4172/4197	reverse	0	6665
318	(5345343-5350301)	(13441849-13446754)	4959/4906	forward	0	6665
319	(11991393-11996073)	(12334440-12338853)	4681/4414	forward	0	6660
320	(14655399-14657528)	(3644690-3646809)	2130/2120	forward	0	6651
321	(5543049-5546227)	(9613943-9617127)	3179/3185	forward	0	6641
322	(13482213-13484363)	(6436967-6439117)	2151/2151	forward	0	6635
323	(2208189-2210863)	(6920960-6923590)	2675/2631	forward	0	6620
324	(5345361-5350136)	(13441933-13446754)	4776/4822	forward	0	6609
325	(11071989-11074570)	(366270-368867)	2582/2598	forward	0	6608
326	(8016780-8014117)	(8774231-8776903)	2664/2673	reverse	0	6606
327	(5345343-5350404)	(13441054-13446151)	5062/5098	forward	0	6595
328	(4673043-4670305)	(12783705-12786435)	2739/2731	reverse	0	6591
329	(1135921-1139357)	(7371987-7375364)	3437/3378	forward	0	6579
330	(9290113-9292904)	(13737289-13740082)	2792/2794	forward	0	6574
331	(44777-41493)	(5041020-5044190)	3285/3171	reverse	0	6566
332	(5944559-5941929)	(15282803-15285435)	2631/2633	reverse	0	6564
333	(9605180-9602307)	(14457070-14459996)	2874/2927	reverse	0	6561
334	(5344995-5350854)	(13440985-13446715)	5860/5731	forward	0	6561
335	(11227033-11224782)	(337025-339277)	2252/2253	reverse	0	6543
336	(4320285-4316988)	(5999509-6002840)	3298/3332	reverse	0	6529
337	(6340404-6335368)	(14721113-14726014)	5037/4902	reverse	0	6526
338	(1515358-1519521)	(7555453-7559428)	4164/3976	forward	0	6518
339	(10142443-10138829)	(13870678-13874249)	3615/3572	reverse	0	6513
340	(2547382-2550014)	(1082575-1085204)	2633/2630	forward	0	6507
341	(5532461-5535907)	(9603378-9606815)	3447/3438	forward	0	6505
342	(5562612-5566157)	(9635235-9638768)	3546/3534	forward	0	6501
343	(4204619-4199783)	(5450541-5455490)	4837/4950	reverse	0	6491
344	(10707574-10711700)	(10509225-10513521)	4127/4297	forward	0	6483
345	(5345240-5349713)	(13441686-13446207)	4474/4522	forward	0	6477
346	(4003860-3998533)	(1093281-1098677)	5328/5397	reverse	0	6474
347	(8265836-8269036)	(8787047-8790230)	3201/3184	forward	0	6466
348	(11894472-11891559)	(13534434-13537347)	2914/2914	reverse	0	6452
349	(343364-339901)	(8541787-8545283)	3464/3497	reverse	0	6444
350	(5345243-5349704)	(13441797-13446216)	4462/4420	forward	0	6444
351	(15090739-15088331)	(4619310-4621715)	2409/2406	reverse	0	6432
352	(5345343-5350425)	(13441567-13446715)	5083/5149	forward	0	6431
353	(5345239-5349501)	(13441868-13446142)	4263/4275	forward	0	6425
354	(6064408-6060480)	(14999865-15003893)	3929/4029	reverse	0	6421
355	(1412633-1409282)	(7340976-7344318)	3352/3343	reverse	0	6412
356	(6602804-6597802)	(10754766-10759768)	5003/5003	reverse	0	6394
357	(5966098-5962275)	(15257069-15261020)	3824/3952	reverse	0	6382
358	(5345347-5349515)	(13442126-13446294)	4169/4169	forward	0	6377
359	(5345042-5350561)	(13441325-13446710)	5520/5386	forward	0	6376
360	(4369767-4371971)	(5827379-5829587)	2205/2209	forward	0	6360
361	(5345575-5349497)	(13442372-13446312)	3923/3941	forward	0	6355
362	(3190319-3186177)	(671420-675363)	4143/3944	reverse	0	6351
363	(3727957-3724682)	(6227507-6230722)	3276/3216	reverse	0	6342
364	(6120547-6117013)	(14937504-14941112)	3535/3609	reverse	0	6334
365	(5345347-5350518)	(13441550-13446712)	5172/5163	forward	0	6328
366	(9386807-9383128)	(14637808-14641397)	3680/3590	reverse	0	6320
367	(11046866-11051369)	(1499320-1503200)	4504/3881	forward	0	6310
368	(1730767-1735572)	(1867041-1871723)	4806/4683	forward	0	6308
369	(15550278-15547466)	(3918271-3921087)	2813/2817	reverse	0	6307
370	(5345347-5349492)	(13442063-13446208)	4146/4146	forward	0	6306
371	(9897056-9893724)	(14136740-14140183)	3333/3444	reverse	0	6303
372	(12027530-12025190)	(13582905-13585262)	2341/2358	reverse	0	6292
373	(9962877-9956994)	(14057454-14063406)	5884/5953	reverse	0	6291
374	(1302268-1306429)	(7514551-7518628)	4162/4078	forward	0	6289
375	(5345240-5350010)	(13441242-13446018)	4771/4777	forward	0	6285
376	(6952755-6955809)	(1240732-1243752)	3055/3021	forward	0	6283
377	(12176748-12179551)	(13681627-13684439)	2804/2813	forward	0	6279
378	(5353119-5358985)	(13449088-13454990)	5867/5903	forward	0	6269
379	(5345366-5349497)	(13442442-13446564)	4132/4123	forward	0	6260
380	(6787882-6790252)	(10172534-10174898)	2371/2365	forward	0	6259
381	(15656403-15653648)	(2352721-2355496)	2756/2776	reverse	0	6252
382	(5524564-5527414)	(9595552-9598340)	2851/2789	forward	0	6251
383	(5345343-5350164)	(13441171-13446022)	4822/4852	forward	0	6248
384	(10197849-10194682)	(13815265-13818449)	3168/3185	reverse	0	6238
385	(10516432-10520905)	(10438772-10443231)	4474/4460	forward	0	6234
386	(5345036-5349846)	(13441395-13446208)	4811/4814	forward	0	6231
387	(11805089-11801230)	(9504554-9508458)	3860/3905	reverse	0	6226
388	(775870-773651)	(8828534-8830749)	2220/2216	reverse	0	6221
389	(1346834-1344211)	(7292878-7295502)	2624/2625	reverse	0	6216
390	(5553841-5556687)	(9624843-9627710)	2847/2868	forward	0	6207
391	(6433630-6437447)	(4804890-4808718)	3818/3829	forward	0	6206
392	(10256827-10259600)	(15185391-15188158)	2774/2768	forward	0	6205
393	(15398430-15396455)	(3838591-3840578)	1976/1988	reverse	0	6194
394	(1375751-1378751)	(7322094-7325123)	3001/3030	forward	0	6193
395	(13240299-13243844)	(5931162-5934679)	3546/3518	forward	0	6185
396	(307952-305000)	(8511257-8514166)	2953/2910	reverse	0	6184
397	(574308-570399)	(9250283-9254115)	3910/3833	reverse	0	6181
398	(8994397-8992396)	(4231112-4233115)	2002/2004	reverse	0	6175
399	(5345240-5348993)	(13441545-13445316)	3754/3772	forward	0	6173
400	(11872523-11869046)	(13552035-13555489)	3478/3455	reverse	0	6161
401	(5345287-5349188)	(13442126-13446018)	3902/3893	forward	0	6161
402	(1717141-1714106)	(1878092-1881132)	3036/3041	reverse	0	6153
403	(13438557-13441695)	(5819987-5823159)	3139/3173	forward	0	6153
404	(1474423-1477144)	(7519698-7522369)	2722/2672	forward	0	6142
405	(5345343-5348861)	(13441777-13445310)	3519/3534	forward	0	6137
406	(6509502-6512756)	(10629718-10632865)	3255/3148	forward	0	6131
407	(5402426-5406322)	(13500444-13504405)	3897/3962	forward	0	6128
408	(12267946-12265215)	(13728041-13730771)	2732/2731	reverse	0	6127
409	(9397566-9393261)	(14626505-14630943)	4306/4439	reverse	0	6124
410	(531070-525412)	(9213041-9218759)	5659/5719	reverse	0	6118
411	(5345243-5350578)	(13441494-13446715)	5336/5222	forward	0	6111
412	(14802577-14799430)	(3497901-3501027)	3148/3127	reverse	0	6110
413	(5345343-5350011)	(13441093-13445665)	4669/4573	forward	0	6108
414	(5345575-5349541)	(13442225-13446221)	3967/3997	forward	0	6107
415	(10375154-10371315)	(11093278-11097105)	3840/3828	reverse	0	6099
416	(9093448-9096387)	(13768902-13771876)	2940/2975	forward	0	6093
417	(8378887-8382012)	(7879935-7883112)	3126/3178	forward	0	6088
418	(5345347-5349245)	(13442042-13445937)	3899/3896	forward	0	6088
419	(9823553-9826379)	(14263291-14266250)	2827/2960	forward	0	6088
420	(15898371-15902284)	(1691594-1695213)	3914/3620	forward	0	6083
421	(5345347-5349188)	(13441727-13445598)	3842/3872	forward	0	6075
422	(2050696-2054758)	(2140403-2144462)	4063/4060	forward	0	6062
423	(9153779-9150003)	(15103184-15107019)	3777/3836	reverse	0	6061
424	(3557420-3554278)	(6041345-6044439)	3143/3095	reverse	0	6058
425	(5345143-5350396)	(13441092-13446311)	5254/5220	forward	0	6053
426	(15882844-15886763)	(1675806-1679755)	3920/3950	forward	0	6052
427	(13454041-13458415)	(6411131-6415401)	4375/4271	forward	0	6032
428	(5345361-5348939)	(13441630-13445205)	3579/3576	forward	0	6032
429	(13955672-13951953)	(3438264-3441861)	3720/3598	reverse	0	6030
430	(5345420-5349094)	(13442232-13445909)	3675/3678	forward	0	6027
431	(5345347-5349207)	(13442210-13446112)	3861/3903	forward	0	6026
432	(12273777-12275845)	(9456894-9458959)	2069/2066	forward	0	6023
433	(11307926-11311357)	(284272-287681)	3432/3410	forward	0	6020
434	(4482457-4485107)	(5547617-5550275)	2651/2659	forward	0	6018
435	(587289-589299)	(9287815-9289823)	2011/2009	forward	0	6012
436	(4816877-4813247)	(12657324-12661058)	3631/3735	reverse	0	6007
437	(10135145-10131996)	(13878235-13881395)	3150/3161	reverse	0	6002
438	(5344881-5348692)	(13441759-13445591)	3812/3833	forward	0	6001
439	(13117339-13121005)	(5718872-5722221)	3667/3350	forward	0	5993
440	(14190382-14193454)	(3312470-3315476)	3073/3007	forward	0	5982
441	(424104-422092)	(9192645-9194660)	2013/2016	reverse	0	5974
442	(8413151-8418399)	(7917907-7923108)	5249/5202	forward	0	5970
443	(14591584-14589521)	(3557380-3559443)	2064/2064	reverse	0	5969
444	(5345042-5348893)	(13441628-13445495)	3852/3868	forward	0	5965
445	(5345347-5349254)	(13441760-13445670)	3908/3911	forward	0	5962
446	(10365410-10363183)	(10446020-10448247)	2228/2228	reverse	0	5960
447	(10949914-10952589)	(1469704-1472367)	2676/2664	forward	0	5948
448	(6236561-6234445)	(14817003-14819120)	2117/2118	reverse	0	5933
449	(6499052-6492636)	(10931588-10938004)	6417/6417	reverse	0	5932
450	(12419836-12414947)	(13296748-13301554)	4890/4807	reverse	0	5932
451	(6025935-6022738)	(15193069-15196236)	3198/3168	reverse	0	5929
452	(7884040-7880454)	(11423071-11426696)	3587/3626	reverse	0	5927
453	(10712173-10717022)	(10516596-10521478)	4850/4883	forward	0	5927
454	(75803-72349)	(5007195-5010599)	3455/3405	reverse	0	5926
455	(9081428-9078889)	(4181284-4183829)	2540/2546	reverse	0	5925
456	(8870863-8868139)	(4493365-4496115)	2725/2751	reverse	0	5921
457	(9222746-9227035)	(4857110-4861438)	4290/4329	forward	0	5915
458	(5345345-5350341)	(13440741-13445737)	4997/4997	forward	0	5914
459	(2944319-2941911)	(5774685-5777093)	2409/2409	reverse	0	5912
460	(5958144-5955643)	(15264956-15267463)	2502/2508	reverse	0	5911
461	(5345435-5348990)	(13442334-13445904)	3556/3571	forward	0	5889
462	(9550271-9547515)	(14511344-14514102)	2757/2759	reverse	0	5887
463	(13959938-13961861)	(3386303-3388210)	1924/1908	forward	0	5887
464	(395792-398805)	(9234319-9237344)	3014/3026	forward	0	5885
465	(5345347-5349187)	(13442294-13446143)	3841/3850	forward	0	5881
466	(4165163-4161620)	(888870-892295)	3544/3426	reverse	0	5878
467	(15260273-15262946)	(4127242-4129932)	2674/2691	forward	0	5866
468	(2279938-2277828)	(6868556-6870653)	2111/2098	reverse	0	5863
469	(1775997-1771887)	(1964770-1968682)	4111/3913	reverse	0	5862
470	(13985055-13988972)	(3458269-3462041)	3918/3773	forward	0	5856
471	(5345341-5349207)	(13442456-13446340)	3867/3885	forward	0	5846
472	(6114855-6111529)	(14945080-14948445)	3327/3366	reverse	0	5842
473	(6795236-6791781)	(10872122-10875652)	3456/3531	reverse	0	5839
474	(6082149-6078866)	(14980205-14983524)	3284/3320	reverse	0	5829
475	(14895605-14891587)	(3813399-3817524)	4019/4126	reverse	0	5825
476	(5345597-5351144)	(13440738-13446309)	5548/5572	forward	0	5818
477	(15265972-15269465)	(4133278-4136727)	3494/3450	forward	0	5812
478	(5345371-5350011)	(13441025-13445734)	4641/4710	forward	0	5805
479	(14911910-14908406)	(3792274-3796059)	3505/3786	reverse	0	5804
480	(13588004-13585838)	(5194563-5196732)	2167/2170	reverse	0	5801
481	(5344959-5349314)	(13441036-13445388)	4356/4353	forward	0	5797
482	(5345347-5348891)	(13442546-13446096)	3545/3551	forward	0	5795
483	(5345343-5349294)	(13441264-13445215)	3952/3952	forward	0	5785
484	(12695761-12698319)	(13110183-13112701)	2559/2519	forward	0	5781
485	(9121671-9124542)	(15168625-15171672)	2872/3048	forward	0	5781
486	(5345343-5348725)	(13441870-13445262)	3383/3393	forward	0	5778
487	(14290894-14287699)	(3115028-3118198)	3196/3171	reverse	0	5777
488	(12934039-12930282)	(12887076-12890697)	3758/3622	reverse	0	5776
489	(8345763-8348045)	(7839808-7842091)	2283/2284	forward	0	5776
490	(4312924-4316039)	(6390264-6393364)	3116/3101	forward	0	5772
491	(6053065-6050743)	(15009793-15012112)	2323/2320	reverse	0	5771
492	(5345575-5348937)	(13442561-13445920)	3363/3360	forward	0	5771
493	(5345343-5349337)	(13441474-13445468)	3995/3995	forward	0	5766
494	(5345343-5348787)	(13441831-13445290)	3445/3460	forward	0	5766
495	(2712648-2709432)	(6694903-6698002)	3217/3100	reverse	0	5765
496	(11291689-11294856)	(268338-271526)	3168/3189	forward	0	5765
497	(2816022-2812882)	(6540020-6542991)	3141/2972	reverse	0	5763
498	(6101849-6098092)	(14959518-14963331)	3758/3814	reverse	0	5762
499	(12296658-12293507)	(11779129-11782300)	3152/3172	reverse	0	5760
500	(8815500-8817477)	(4455696-4457673)	1978/1978	forward	0	5756
501	(5345347-5348920)	(13442357-13445930)	3574/3574	forward	0	5756
502	(9939637-9937243)	(14079054-14081444)	2395/2391	reverse	0	5755
503	(5345341-5349187)	(13442372-13446224)	3847/3853	forward	0	5751
504	(3172990-3170919)	(686675-688762)	2072/2088	reverse	0	5749
505	(4301001-4303801)	(6378789-6381577)	2801/2789	forward	0	5740
506	(11021235-11019078)	(1390288-1392427)	2158/2140	reverse	0	5733
507	(8800797-8797846)	(4398144-4401158)	2952/3015	reverse	0	5731
508	(11385395-11387737)	(127350-129690)	2343/2341	forward	0	5731
509	(11516235-11519817)	(78328-81805)	3583/3478	forward	0	5729
510	(5345240-5348942)	(13441383-13445103)	3703/3721	forward	0	5725
511	(5345347-5349210)	(13441511-13445407)	3864/3897	forward	0	5715
512	(5345347-5348994)	(13441247-13444903)	3648/3657	forward	0	5713
513	(2629351-2627060)	(6960982-6963282)	2292/2301	reverse	0	5709
514	(15848783-15851917)	(1755557-1758626)	3135/3070	forward	0	5708
515	(5345425-5348999)	(13442348-13445933)	3575/3586	forward	0	5704
516	(5345347-5348926)	(13442483-13446086)	3580/3604	forward	0	5701
517	(3447984-3445141)	(6720773-6723640)	2844/2868	reverse	0	5700
518	(1255108-1259339)	(7466535-7470809)	4232/4275	forward	0	5684
519	(6818448-6814126)	(10848554-10852669)	4323/4116	reverse	0	5681
520	(5345575-5350668)	(13441031-13446151)	5094/5121	forward	0	5674
521	(11381349-11384630)	(122464-125621)	3282/3158	forward	0	5673
522	(10300712-10294954)	(4820651-4826362)	5759/5712	reverse	0	5669
523	(10342949-10345824)	(11283508-11286383)	2876/2876	forward	0	5663
524	(5345341-5348735)	(13442309-13445718)	3395/3410	forward	0	5656
525	(6488357-6484584)	(10942201-10945990)	3774/3790	reverse	0	5655
526	(747013-750781)	(8869462-8873186)	3769/3725	forward	0	5654
527	(5681876-5677771)	(9809852-9813702)	4106/3851	reverse	0	5646
528	(1962784-1969101)	(2059123-2065376)	6318/6254	forward	0	5642
529	(3971001-3967845)	(751845-754877)	3157/3033	reverse	0	5640
530	(7729338-7732716)	(11380195-11383495)	3379/3301	forward	0	5637
531	(4383557-4386777)	(6336026-6339206)	3221/3181	forward	0	5633
532	(2039749-2037504)	(2021529-2023768)	2246/2240	reverse	0	5632
533	(14330978-14328567)	(2871388-2873790)	2412/2403	reverse	0	5631
534	(5344939-5348989)	(13440734-13444796)	4051/4063	forward	0	5631
535	(115346-112451)	(4964623-4967475)	2896/2853	reverse	0	5630
536	(133162-129268)	(9447350-9451228)	3895/3879	reverse	0	5627
537	(5345341-5349189)	(13442753-13446625)	3849/3873	forward	0	5625
538	(8026789-8023360)	(8458329-8461479)	3430/3151	reverse	0	5620
539	(6214763-6211027)	(14842214-14845900)	3737/3687	reverse	0	5620
540	(694447-689806)	(9356157-9360818)	4642/4662	reverse	0	5616
541	(14347374-14350242)	(3590998-3593778)	2869/2781	forward	0	5614
542	(5345018-5348787)	(13441344-13445122)	3770/3779	forward	0	5606
543	(3102243-3106978)	(805551-810139)	4736/4589	forward	0	5597
544	(9353933-9357042)	(4763268-4766278)	3110/3011	forward	0	5596
545	(5345341-5348980)	(13440983-13444619)	3640/3637	forward	0	5586
546	(8081901-8084470)	(7042483-7045054)	2570/2572	forward	0	5582
547	(5070296-5073515)	(12040374-12043592)	3220/3219	forward	0	5581
548	(5345341-5348821)	(13442435-13445930)	3481/3496	forward	0	5581
549	(5345239-5348966)	(13441262-13445004)	3728/3743	forward	0	5580
550	(8338273-8342483)	(7832334-7836439)	4211/4106	forward	0	5572
551	(475781-480049)	(9132219-9136467)	4269/4249	forward	0	5568
552	(15017559-15021376)	(2910736-2914268)	3818/3533	forward	0	5567
553	(3133973-3130602)	(725374-728566)	3372/3193	reverse	0	5565
554	(6831766-6828833)	(10202089-10204938)	2934/2850	reverse	0	5565
555	(6034283-6031255)	(15029719-15032808)	3029/3090	reverse	0	5562
556	(15196657-15194015)	(1531526-1534083)	2643/2558	reverse	0	5560
557	(5345347-5348940)	(13441457-13445056)	3594/3600	forward	0	5555
558	(9194389-9191408)	(15064719-15067754)	2982/3036	reverse	0	5550
559	(7983733-7986759)	(8727602-8730607)	3027/3006	forward	0	5549
560	(8849531-8846817)	(4509531-4512230)	2715/2700	reverse	0	5542
561	(5344901-5348989)	(13440684-13444775)	4089/4092	forward	0	5539
562	(5066115-5068120)	(12033686-12035691)	2006/2006	forward	0	5536
563	(15876552-15881232)	(1669817-1674066)	4681/4250	forward	0	5534
564	(10480882-10483517)	(10398664-10401337)	2636/2674	forward	0	5531
565	(5345354-5348939)	(13442811-13446393)	3586/3583	forward	0	5526
566	(2021299-2024749)	(2111947-2115395)	3451/3449	forward	0	5520
567	(4611188-4614167)	(5654004-5656955)	2980/2952	forward	0	5515
568	(11466438-11462566)	(113555-117432)	3873/3878	reverse	0	5509
569	(14883627-14881094)	(3825676-3828245)	2534/2570	reverse	0	5504
570	(3500080-3497387)	(6087825-6090504)	2694/2680	reverse	0	5503
571	(10401698-10396114)	(10502029-10507755)	5585/5727	reverse	0	5503
572	(8909626-8913508)	(4553668-4557574)	3883/3907	forward	0	5503
573	(4863284-4858648)	(12611975-12616484)	4637/4510	reverse	0	5502
574	(3373698-3370692)	(8108720-8111638)	3007/2919	reverse	0	5499
575	(8221266-8218799)	(10247040-10249501)	2468/2462	reverse	0	5497
576	(15358054-15361226)	(3871415-3874617)	3173/3203	forward	0	5497
577	(11919676-11922573)	(9531118-9533957)	2898/2840	forward	0	5492
578	(8939262-8943554)	(4345485-4349963)	4293/4479	forward	0	5491
579	(1444156-1448628)	(7061601-7065880)	4473/4280	forward	0	5488
580	(5717891-5721968)	(9755996-9759802)	4078/3807	forward	0	5488
581	(5345420-5349179)	(13442802-13446579)	3760/3778	forward	0	5475
582	(15231284-15234199)	(3902764-3905628)	2916/2865	forward	0	5473
583	(5345285-5350407)	(13440696-13445731)	5123/5036	forward	0	5467
584	(11137569-11139584)	(392741-394757)	2016/2017	forward	0	5460
585	(5738060-5740704)	(9707380-9710034)	2645/2655	forward	0	5443
586	(5345341-5348966)	(13442858-13446498)	3626/3641	forward	0	5438
587	(5345577-5350196)	(13441054-13445730)	4620/4677	forward	0	5433
588	(8806277-8803402)	(4390366-4393246)	2876/2881	reverse	0	5421
589	(5345344-5348994)	(13440968-13444630)	3651/3663	forward	0	5420
590	(6824335-6820551)	(10209558-10213059)	3785/3502	reverse	0	5412
591	(12569700-12566765)	(12990875-12993790)	2936/2916	reverse	0	5410
592	(7917233-7919288)	(11528338-11530382)	2056/2045	forward	0	5409
593	(5345360-5350408)	(13440855-13445843)	5049/4989	forward	0	5403
594	(8197240-8193920)	(8749427-8752674)	3321/3248	reverse	0	5401
595	(5345343-5348725)	(13441528-13444935)	3383/3408	forward	0	5393
596	(14903681-14899810)	(3804631-3808603)	3872/3973	reverse	0	5392
597	(5345354-5348891)	(13442622-13446159)	3538/3538	forward	0	5392
598	(8872579-8875118)	(5129242-5131888)	2540/2647	forward	0	5386
599	(8511356-8514263)	(11456814-11459625)	2908/2812	forward	0	5386
600	(1006893-1004746)	(7112028-7114173)	2148/2146	reverse	0	5385
601	(7345968-7342585)	(11610914-11614169)	3384/3256	reverse	0	5382
602	(5345240-5348791)	(13442478-13446035)	3552/3558	forward	0	5364
603	(5346092-5351105)	(13440750-13445736)	5014/4987	forward	0	5359
604	(7133093-7130952)	(12290499-12292637)	2142/2139	reverse	0	5352
605	(5346092-5351063)	(13440768-13445715)	4972/4948	forward	0	5352
606	(10068468-10066621)	(13947553-13949401)	1848/1849	reverse	0	5340
607	(8203909-8200161)	(8743617-8747218)	3749/3602	reverse	0	5332
608	(4262037-4258742)	(5388052-5391345)	3296/3294	reverse	0	5326
609	(8738902-8735390)	(4568761-4572418)	3513/3658	reverse	0	5319
610	(5345363-5348636)	(13442715-13446009)	3274/3295	forward	0	5318
611	(9799328-9801061)	(14237541-14239275)	1734/1735	forward	0	5314
612	(203560-205676)	(9041609-9043727)	2117/2119	forward	0	5312
613	(1093409-1095457)	(7243179-7245212)	2049/2034	forward	0	5310
614	(13468126-13470993)	(6423697-6426569)	2868/2873	forward	0	5306
615	(14226425-14228676)	(3346506-3348754)	2252/2249	forward	0	5305
616	(465332-468339)	(9169512-9172511)	3008/3000	forward	0	5294
617	(13668677-13666875)	(2565882-2567684)	1803/1803	reverse	0	5293
618	(10580146-10588071)	(11168974-11177019)	7926/8046	forward	0	5287
619	(3919777-3918365)	(8027515-8028930)	1413/1416	reverse	0	5281
620	(5345401-5350605)	(13440743-13445734)	5205/4992	forward	0	5274
621	(8678410-8675714)	(1634661-1637379)	2697/2719	reverse	0	5267
622	(8089439-8091854)	(7136976-7139361)	2416/2386	forward	0	5264
623	(9401498-9398568)	(14622537-14625497)	2931/2961	reverse	0	5262
624	(6942541-6945351)	(1230083-1233047)	2811/2965	forward	0	5261
625	(5272934-5275489)	(13362911-13365442)	2556/2532	forward	0	5261
626	(10383653-10382158)	(11081387-11082881)	1496/1495	reverse	0	5247
627	(5359722-5363057)	(13456252-13459597)	3336/3346	forward	0	5243
628	(11748828-11745561)	(98238-101494)	3268/3257	reverse	0	5237
629	(10352841-10355942)	(11298341-11301400)	3102/3060	forward	0	5229
630	(5345956-5351146)	(13440743-13445843)	5191/5101	forward	0	5228
631	(5345341-5348636)	(13442648-13445946)	3296/3299	forward	0	5227
632	(13401736-13404635)	(5790667-5793527)	2900/2861	forward	0	5226
633	(10940148-10942532)	(1444107-1446481)	2385/2375	forward	0	5221
634	(68273-64845)	(5014495-5017828)	3429/3334	reverse	0	5218
635	(5346076-5350749)	(13441031-13445665)	4674/4635	forward	0	5211
636	(10163459-10160630)	(13848655-13851437)	2830/2783	reverse	0	5204
637	(8854914-8852142)	(4504469-4507229)	2773/2761	reverse	0	5201
638	(14278209-14275547)	(3162822-3165525)	2663/2704	reverse	0	5200
639	(14643330-14647010)	(3636432-3639622)	3681/3191	forward	0	5198
640	(2313144-2311465)	(6822491-6824170)	1680/1680	reverse	0	5193
641	(13279283-13276616)	(6320863-6323534)	2668/2672	reverse	0	5187
642	(2731819-2728456)	(6739343-6742619)	3364/3277	reverse	0	5187
643	(3603210-3605699)	(5336343-5338844)	2490/2502	forward	0	5173
644	(99624-97142)	(4981873-4984415)	2483/2543	reverse	0	5166
645	(1643222-1641294)	(1929300-1931219)	1929/1920	reverse	0	5163
646	(2759280-2762223)	(6556093-6558894)	2944/2802	forward	0	5162
647	(5345341-5348394)	(13442498-13445557)	3054/3060	forward	0	5160
648	(7648587-7645910)	(8324504-8327133)	2678/2630	reverse	0	5157
649	(2047062-2050262)	(2135556-2138703)	3201/3148	forward	0	5156
650	(14003030-14005864)	(3474943-3477646)	2835/2704	forward	0	5156
651	(1234845-1237179)	(7446746-7449083)	2335/2338	forward	0	5156
652	(198358-201935)	(9036351-9039766)	3578/3416	forward	0	5151
653	(2147657-2151747)	(503371-507378)	4091/4008	forward	0	5148
654	(13473133-13474833)	(6428856-6430556)	1701/1701	forward	0	5148
655	(303553-300920)	(8515450-8518080)	2634/2631	reverse	0	5146
656	(5990390-5988051)	(15229043-15231376)	2340/2334	reverse	0	5146
657	(1594486-1596901)	(2000299-2002717)	2416/2419	forward	0	5146
658	(5345365-5349109)	(13440743-13444493)	3745/3751	forward	0	5144
659	(15209245-15210680)	(1526391-1527826)	1436/1436	forward	0	5141
660	(6519002-6521695)	(10644081-10646682)	2694/2602	forward	0	5139
661	(8728441-8726681)	(1577501-1579264)	1761/1764	reverse	0	5126
662	(5345341-5348250)	(13442015-13444939)	2910/2925	forward	0	5126
663	(8230012-8227844)	(11318834-11321031)	2169/2198	reverse	0	5122
664	(5409659-5411942)	(13507771-13510066)	2284/2296	forward	0	5121
665	(8331844-8334148)	(7826456-7828807)	2305/2352	forward	0	5114
666	(8842719-8840177)	(4516676-4519274)	2543/2599	reverse	0	5113
667	(1001156-999070)	(7116880-7118971)	2087/2092	reverse	0	5106
668	(15592644-15594682)	(3889827-3891896)	2039/2070	forward	0	5106
669	(5232811-5230084)	(981525-984258)	2728/2734	reverse	0	5104
670	(11278583-11281203)	(257727-260332)	2621/2606	forward	0	5099
671	(4138486-4142533)	(846520-850712)	4048/4193	forward	0	5093
672	(9849550-9852097)	(14292077-14294639)	2548/2563	forward	0	5085
673	(7404879-7407044)	(10818953-10821130)	2166/2178	forward	0	5079
674	(833709-836197)	(8918481-8920927)	2489/2447	forward	0	5077
675	(1393565-1396831)	(7195457-7198633)	3267/3177	forward	0	5076
676	(5345341-5348311)	(13442900-13445867)	2971/2968	forward	0	5075
677	(13610859-13608619)	(5175373-5177610)	2241/2238	reverse	0	5071
678	(12243865-12241782)	(4940097-4942174)	2084/2078	reverse	0	5070
679	(5345748-5351014)	(13440742-13445846)	5267/5105	forward	0	5062
680	(12145485-12148171)	(13655061-13657667)	2687/2607	forward	0	5061
681	(12377975-12375067)	(13342302-13345191)	2909/2890	reverse	0	5059
682	(10741285-10743381)	(10545835-10547934)	2097/2100	forward	0	5059
683	(11249028-11245595)	(224747-228249)	3434/3503	reverse	0	5054
684	(5345577-5349272)	(13441093-13444791)	3696/3699	forward	0	5054
685	(9557827-9555666)	(14505584-14507748)	2162/2165	reverse	0	5051
686	(15865364-15867445)	(1651809-1653882)	2082/2074	forward	0	5047
687	(2140072-2145030)	(496235-500972)	4959/4738	forward	0	5038
688	(6049002-6045966)	(15014231-15017332)	3037/3102	reverse	0	5032
689	(6868618-6870799)	(10479756-10481866)	2182/2111	forward	0	5032
690	(10757391-10759691)	(10562966-10565269)	2301/2304	forward	0	5030
691	(4725559-4722833)	(12744853-12747585)	2727/2733	reverse	0	5027
692	(5346267-5351096)	(13440985-13445652)	4830/4668	forward	0	5023
693	(580412-582066)	(9282363-9284010)	1655/1648	forward	0	5020
694	(5345347-5348448)	(13442084-13445185)	3102/3102	forward	0	5018
695	(5345341-5348304)	(13442561-13445536)	2964/2976	forward	0	5017
696	(5426442-5424002)	(13516118-13518558)	2441/2441	reverse	0	5016
697	(12088015-12085747)	(13606434-13608693)	2269/2260	reverse	0	5012
698	(4012933-4011191)	(1010056-1011792)	1743/1737	reverse	0	5009
699	(1671783-1668668)	(1912033-1915005)	3116/2973	reverse	0	5009
700	(4965565-4968175)	(11927586-11930210)	2611/2625	forward	0	5007
701	(12047733-12049871)	(13638437-13640524)	2139/2088	forward	0	5007
702	(4744695-4742695)	(12726993-12729002)	2001/2010	reverse	0	4995
703	(8402547-8405588)	(7907345-7910306)	3042/2962	forward	0	4995
704	(11641409-11643448)	(12324764-12326805)	2040/2042	forward	0	4990
705	(8641945-8645051)	(1806078-1809126)	3107/3049	forward	0	4986
706	(6243659-6240922)	(14810042-14812741)	2738/2700	reverse	0	4984
707	(166933-163396)	(9422325-9425778)	3538/3454	reverse	0	4975
708	(15238774-15236472)	(13753861-13756160)	2303/2300	reverse	0	4975
709	(10322459-10325920)	(11258594-11262051)	3462/3458	forward	0	4971
710	(5345975-5349130)	(13442736-13445906)	3156/3171	forward	0	4971
711	(11113717-11109338)	(406052-410197)	4380/4146	reverse	0	4966
712	(3640900-3638123)	(5316992-5319790)	2778/2799	reverse	0	4956
713	(4764369-4768556)	(12675308-12679446)	4188/4139	forward	0	4953
714	(8492583-8494928)	(7025368-7027646)	2346/2279	forward	0	4948
715	(7295954-7298969)	(11628603-11631454)	3016/2852	forward	0	4948
716	(5346078-5351138)	(13441132-13446027)	5061/4896	forward	0	4947
717	(11239918-11237630)	(234294-236578)	2289/2285	reverse	0	4946
718	(3864953-3862934)	(6112984-6115008)	2020/2025	reverse	0	4937
719	(4486685-4488545)	(5551744-5553615)	1861/1872	forward	0	4937
720	(15569847-15566824)	(4101140-4104179)	3024/3040	reverse	0	4929
721	(5346202-5350736)	(13440965-13445493)	4535/4529	forward	0	4929
722	(13145605-13148314)	(5746095-5748836)	2710/2742	forward	0	4925
723	(5345591-5350670)	(13440750-13445733)	5080/4984	forward	0	4925
724	(5346350-5351356)	(13440738-13445744)	5007/5007	forward	0	4922
725	(5345602-5350440)	(13440824-13445668)	4839/4845	forward	0	4920
726	(5105499-5107164)	(12074606-12076267)	1666/1662	forward	0	4919
727	(9748966-9745703)	(14311891-14315109)	3264/3219	reverse	0	4916
728	(3362460-3364386)	(1175902-1177834)	1927/1933	forward	0	4914
729	(13635514-13638451)	(5143275-5146189)	2938/2915	forward	0	4913
730	(4932391-4934771)	(11895487-11897877)	2381/2391	forward	0	4912
731	(8353305-8356132)	(7847917-7850921)	2828/3005	forward	0	4904
732	(9621046-9617427)	(14440974-14444584)	3620/3611	reverse	0	4903
733	(5345592-5348994)	(13440850-13444252)	3403/3403	forward	0	4899
734	(11334510-11337316)	(301649-304364)	2807/2716	forward	0	4898
735	(8831423-8832981)	(4480443-4481996)	1559/1554	forward	0	4895
736	(3024526-3026594)	(579833-581844)	2069/2012	forward	0	4893
737	(5442781-5445236)	(12422728-12425157)	2456/2430	forward	0	4886
738	(8366133-8368862)	(7856257-7858916)	2730/2660	forward	0	4882
739	(8905206-8908271)	(4549179-4552219)	3066/3041	forward	0	4880
740	(5345341-5348180)	(13443110-13445946)	2840/2837	forward	0	4880
741	(14472061-14473833)	(2933423-2935194)	1773/1772	forward	0	4878
742	(14366340-14369839)	(3073959-3077337)	3500/3379	forward	0	4877
743	(11161214-11165054)	(436723-440387)	3841/3665	forward	0	4862
744	(874362-878124)	(8956373-8960314)	3763/3942	forward	0	4852
745	(9749136-9745808)	(14311853-14315109)	3329/3257	reverse	0	4850
746	(5345341-5348186)	(13442774-13445628)	2846/2855	forward	0	4846
747	(6961673-6965480)	(1251355-1255165)	3808/3811	forward	0	4839
748	(5345738-5350632)	(13440813-13445668)	4895/4856	forward	0	4833
749	(8704204-8701385)	(1608293-1611102)	2820/2810	reverse	0	4830
750	(5345577-5348913)	(13441132-13444438)	3337/3307	forward	0	4830
751	(12818881-12817026)	(13138445-13140297)	1856/1853	reverse	0	4825
752	(10783024-10781512)	(10597819-10599330)	1513/1512	reverse	0	4818
753	(5190332-5188151)	(12153762-12155947)	2182/2186	reverse	0	4817
754	(8172927-8170076)	(8400990-8403772)	2852/2783	reverse	0	4816
755	(11085027-11088206)	(376943-380043)	3180/3101	forward	0	4815
756	(2533886-2535546)	(6561942-6563599)	1661/1658	forward	0	4815
757	(8537140-8534906)	(7678765-7680963)	2235/2199	reverse	0	4810
758	(15800696-15803371)	(1708497-1711076)	2676/2580	forward	0	4805
759	(10038800-10035987)	(13981489-13984307)	2814/2819	reverse	0	4804
760	(3415373-3412913)	(6781676-6784128)	2461/2453	reverse	0	4803
761	(9748584-9745308)	(14311934-14315111)	3277/3178	reverse	0	4801
762	(13427336-13430058)	(5808792-5811481)	2723/2690	forward	0	4794
763	(8299873-8302529)	(11734159-11736863)	2657/2705	forward	0	4789
764	(7077542-7074688)	(10842547-10845350)	2855/2804	reverse	0	4788
765	(6285264-6282260)	(14769659-14772504)	3005/2846	reverse	0	4786
766	(13890048-13893191)	(2799161-2802215)	3144/3055	forward	0	4784
767	(5346161-5351138)	(13440738-13445736)	4978/4999	forward	0	4784
768	(9749405-9746154)	(14312118-14315288)	3252/3171	reverse	0	4780
769	(9749525-9746393)	(14312016-14315109)	3133/3094	reverse	0	4774
770	(5345363-5348368)	(13442988-13445978)	3006/2991	forward	0	4774
771	(5345347-5348351)	(13443011-13446009)	3005/2999	forward	0	4771
772	(11274136-11277859)	(253903-257336)	3724/3434	forward	0	4765
773	(6579687-6581984)	(10779941-10782340)	2298/2400	forward	0	4764
774	(10103148-10100127)	(13908650-13911676)	3022/3027	reverse	0	4756
775	(12656094-12657831)	(13076550-13078286)	1738/1737	forward	0	4756
776	(15669095-15672481)	(2300010-2303258)	3387/3249	forward	0	4751
777	(13895754-13898868)	(2804519-2807349)	3115/2831	forward	0	4751
778	(4988527-4991634)	(11952533-11955697)	3108/3165	forward	0	4749
779	(1877795-1874056)	(1989915-1993476)	3740/3562	reverse	0	4746
780	(4236633-4233889)	(5418515-5421251)	2745/2737	reverse	0	4742
781	(2105003-2106908)	(2180395-2182297)	1906/1903	forward	0	4739
782	(8926058-8929363)	(4329767-4333109)	3306/3343	forward	0	4737
783	(11783273-11780219)	(9464801-9467770)	3055/2970	reverse	0	4732
784	(6540470-6542153)	(10662938-10664623)	1684/1686	forward	0	4732
785	(9298520-9301414)	(4713287-4716234)	2895/2948	forward	0	4729
786	(15601009-15598140)	(3899196-3902098)	2870/2903	reverse	0	4728
787	(6207252-6205565)	(14849760-14851476)	1688/1717	reverse	0	4725
788	(9749252-9746021)	(14311878-14315109)	3232/3232	reverse	0	4723
789	(9749000-9745393)	(14311647-14315230)	3608/3584	reverse	0	4716
790	(10470832-10472757)	(10389603-10391546)	1926/1944	forward	0	4716
791	(1742772-1741107)	(1858219-1859884)	1666/1666	reverse	0	4709
792	(5345341-5348277)	(13442669-13445623)	2937/2955	forward	0	4709
793	(3283741-3280864)	(563811-566651)	2878/2841	reverse	0	4706
794	(5895865-5899315)	(9974378-9977764)	3451/3387	forward	0	4705
795	(10660289-10657633)	(11142726-11145397)	2657/2672	reverse	0	4703
796	(7777866-7775799)	(10830541-10832568)	2068/2028	reverse	0	4702
797	(7117227-7114912)	(12303782-12306086)	2316/2305	reverse	0	4701
798	(5049366-5047855)	(12000379-12001891)	1512/1513	reverse	0	4700
799	(9749024-9745460)	(14311728-14315277)	3565/3550	reverse	0	4700
800	(13837751-13840464)	(2749895-2752653)	2714/2759	forward	0	4700
801	(9533078-9530647)	(14527944-14530387)	2432/2444	reverse	0	4699
802	(10347641-10349212)	(11288491-11290060)	1572/1570	forward	0	4689
803	(2520213-2518385)	(8139497-8141325)	1829/1829	reverse	0	4685
804	(2605021-2607583)	(8229741-8232240)	2563/2500	forward	0	4682
805	(3291496-3289426)	(556525-558564)	2071/2040	reverse	0	4681
806	(10568642-10566062)	(10360847-10363424)	2581/2578	reverse	0	4681
807	(8371337-8373245)	(7861139-7863050)	1909/1912	forward	0	4679
808	(5390504-5392686)	(13488424-13490524)	2183/2101	forward	0	4675
809	(13742691-13744163)	(2657142-2658611)	1473/1470	forward	0	4672
810	(381195-382856)	(9222326-9223987)	1662/1662	forward	0	4665
811	(9749062-9745916)	(14311966-14315109)	3147/3144	reverse	0	4662
812	(10976011-10973662)	(1483621-1485918)	2350/2298	reverse	0	4659
813	(7848469-7850525)	(11347064-11349135)	2057/2072	forward	0	4657
814	(5812335-5814428)	(9871032-9873126)	2094/2095	forward	0	4655
815	(8407460-8410556)	(7912353-7915449)	3097/3097	forward	0	4653
816	(8251850-8248469)	(8292165-8295436)	3382/3272	reverse	0	4651
817	(14532133-14534021)	(3091568-3093445)	1889/1878	forward	0	4633
818	(11023464-11021760)	(1387548-1389249)	1705/1702	reverse	0	4632
819	(5345399-5348287)	(13443198-13446083)	2889/2886	forward	0	4632
820	(15456884-15453405)	(4015393-4018797)	3480/3405	reverse	0	4631
821	(9081619-9083311)	(13756529-13758230)	1693/1702	forward	0	4627
822	(14711590-14709450)	(2997362-2999481)	2141/2120	reverse	0	4625
823	(625895-628398)	(9306732-9309178)	2504/2447	forward	0	4620
824	(5345812-5349765)	(13440824-13444732)	3954/3909	forward	0	4619
825	(4696401-4693196)	(12761627-12764757)	3206/3131	reverse	0	4618
826	(9749342-9745960)	(14311887-14315247)	3383/3361	reverse	0	4617
827	(11491089-11489380)	(1373707-1375410)	1710/1704	reverse	0	4611
828	(15927842-15926203)	(2411364-2413004)	1640/1641	reverse	0	4609
829	(14452835-14450459)	(4660804-4663090)	2377/2287	reverse	0	4609
830	(10967458-10970185)	(1480444-1483149)	2728/2706	forward	0	4609
831	(9748804-9745568)	(14311924-14315109)	3237/3186	reverse	0	4605
832	(9364706-9366903)	(4775430-4777630)	2198/2201	forward	0	4604
833	(9077251-9073892)	(4185797-4189128)	3360/3332	reverse	0	4600
834	(4378119-4379363)	(5836229-5837475)	1245/1247	forward	0	4597
835	(9749593-9746275)	(14312113-14315394)	3319/3282	reverse	0	4594
836	(5345238-5347930)	(13442920-13445609)	2693/2690	forward	0	4591
837	(14767230-14768925)	(2856370-2858064)	1696/1695	forward	0	4580
838	(12160136-12163361)	(13670375-13673497)	3226/3123	forward	0	4579
839	(14032364-14030093)	(3363920-3366174)	2272/2255	reverse	0	4572
840	(6387833-6386050)	(14679678-14681452)	1784/1775	reverse	0	4570
841	(5345341-5347994)	(13442519-13445187)	2654/2669	forward	0	4570
842	(9748957-9745781)	(14311966-14315109)	3177/3144	reverse	0	4564
843	(9749394-9746207)	(14311931-14315109)	3188/3179	reverse	0	4562
844	(1765497-1762940)	(1838841-1841288)	2558/2448	reverse	0	4561
845	(80641-78726)	(5002409-5004342)	1916/1934	reverse	0	4561
846	(7783424-7781688)	(10826575-10828311)	1737/1737	reverse	0	4559
847	(3624839-3626419)	(5356188-5357775)	1581/1588	forward	0	4554
848	(13114173-13116257)	(5715805-5717874)	2085/2070	forward	0	4554
849	(9749414-9746156)	(14311896-14315109)	3259/3214	reverse	0	4552
850	(5345874-5350438)	(13440742-13445165)	4565/4424	forward	0	4552
851	(1636979-1635432)	(1935701-1937248)	1548/1548	reverse	0	4550
852	(3760235-3757940)	(6204446-6206661)	2296/2216	reverse	0	4550
853	(12018337-12019740)	(12394449-12395855)	1404/1407	forward	0	4547
854	(9164656-9162043)	(5384186-5386808)	2614/2623	reverse	0	4545
855	(4882349-4879878)	(12594831-12597201)	2472/2371	reverse	0	4545
856	(3064544-3061061)	(535524-538878)	3484/3355	reverse	0	4533
857	(5650869-5648546)	(9835992-9838329)	2324/2338	reverse	0	4533
858	(4369815-4371843)	(9192630-9194658)	2029/2029	forward	0	4531
859	(7161430-7156695)	(12267828-12271843)	4736/4016	reverse	0	4529
860	(3764795-3762560)	(6200687-6202922)	2236/2236	reverse	0	4528
861	(14073500-14075672)	(3202037-3204218)	2173/2182	forward	0	4528
862	(9749269-9746102)	(14312173-14315316)	3168/3144	reverse	0	4527
863	(108650-106800)	(4973268-4975118)	1851/1851	reverse	0	4525
864	(12211035-12212344)	(13703261-13704570)	1310/1310	forward	0	4525
865	(8608666-8606808)	(1834763-1836621)	1859/1859	reverse	0	4521
866	(6999259-6997576)	(975028-976709)	1684/1682	reverse	0	4517
867	(14888208-14885457)	(3820820-3823716)	2752/2897	reverse	0	4515
868	(13337836-13335100)	(6298813-6301531)	2737/2719	reverse	0	4515
869	(14126273-14128732)	(3256015-3258395)	2460/2381	forward	0	4515
870	(5345347-5348287)	(13443200-13446146)	2941/2947	forward	0	4514
871	(6712653-6716670)	(10106116-10110004)	4018/3889	forward	0	4513
872	(5345581-5348018)	(13442633-13445076)	2438/2444	forward	0	4512
873	(3883197-3880573)	(8074433-8077023)	2625/2591	reverse	0	4511
874	(10307186-10309957)	(11242837-11245606)	2772/2770	forward	0	4511
875	(9748622-9745330)	(14311746-14315047)	3293/3302	reverse	0	4510
876	(10475222-10477403)	(10392715-10394910)	2182/2196	forward	0	4510
877	(4993919-4995742)	(11957996-11959818)	1824/1823	forward	0	4510
878	(2229328-2231912)	(6908672-6911235)	2585/2564	forward	0	4508
879	(2421062-2419085)	(6637140-6639083)	1978/1944	reverse	0	4505
880	(13081248-13082888)	(5698344-5699981)	1641/1638	forward	0	4504
881	(8681406-8679648)	(1626862-1628619)	1759/1758	reverse	0	4503
882	(10684807-10682462)	(11114197-11116570)	2346/2374	reverse	0	4499
883	(9749073-9745727)	(14311931-14315241)	3347/3311	reverse	0	4496
884	(10024026-10020598)	(13997908-14001543)	3429/3636	reverse	0	4493
885	(9749138-9745791)	(14312030-14315402)	3348/3373	reverse	0	4490
886	(2953850-2952252)	(5764575-5766166)	1599/1592	reverse	0	4488
887	(3420910-3419209)	(6775431-6777142)	1702/1712	reverse	0	4488
888	(11561031-11563913)	(11773659-11776343)	2883/2685	forward	0	4486
889	(5345341-5348025)	(13441031-13443712)	2685/2682	forward	0	4485
890	(6882562-6878999)	(10963900-10967269)	3564/3370	reverse	0	4482
891	(3630786-3629095)	(5327043-5328735)	1692/1693	reverse	0	4478
892	(9210339-9206293)	(15050817-15054750)	4047/3934	reverse	0	4477
893	(8284888-8286939)	(11715113-11717161)	2052/2049	forward	0	4475
894	(9749330-9746579)	(14312415-14315109)	2752/2695	reverse	0	4472
895	(9748658-9745285)	(14311938-14315287)	3374/3350	reverse	0	4469
896	(5345581-5348506)	(13443626-13446521)	2926/2896	forward	0	4469
897	(13180081-13183027)	(5873099-5876072)	2947/2974	forward	0	4468
898	(11787614-11785038)	(9460407-9462977)	2577/2571	reverse	0	4467
899	(9338731-9341014)	(4751089-4753258)	2284/2170	forward	0	4465
900	(5345581-5349272)	(13440779-13444455)	3692/3677	forward	0	4463
901	(2418526-2415395)	(6639381-6642421)	3132/3041	reverse	0	4460
902	(9748343-9745224)	(14311905-14314987)	3120/3083	reverse	0	4460
903	(8930625-8933871)	(4336859-4340015)	3247/3157	forward	0	4459
904	(4039732-4037103)	(1046058-1048688)	2630/2631	reverse	0	4458
905	(7538858-7537469)	(11523269-11524658)	1390/1390	reverse	0	4458
906	(5346459-5351549)	(13440742-13445778)	5091/5037	forward	0	4457
907	(9749154-9745943)	(14311931-14315109)	3212/3179	reverse	0	4455
908	(9070807-9067851)	(4196037-4199034)	2957/2998	reverse	0	4452
909	(12964473-12961805)	(12856043-12858598)	2669/2556	reverse	0	4450
910	(15384742-15382052)	(4058336-4060957)	2691/2622	reverse	0	4448
911	(5346180-5350751)	(13440736-13445223)	4572/4488	forward	0	4445
912	(9749216-9746322)	(14312208-14315057)	2895/2850	reverse	0	4444
913	(9802011-9803967)	(14240618-14242571)	1957/1954	forward	0	4435
914	(15892486-15894906)	(1685518-1687967)	2421/2450	forward	0	4434
915	(3053477-3051197)	(541678-543904)	2281/2227	reverse	0	4433
916	(5687436-5685922)	(9804739-9806260)	1515/1522	reverse	0	4430
917	(10529956-10527880)	(11045534-11047617)	2077/2084	reverse	0	4428
918	(13095347-13093621)	(5709876-5711599)	1727/1724	reverse	0	4426
919	(12783774-12785592)	(13173210-13175038)	1819/1829	forward	0	4422
920	(9271709-9276162)	(4905232-4909983)	4454/4752	forward	0	4420
921	(2654512-2651784)	(8436266-8438972)	2729/2707	reverse	0	4419
922	(13186395-13188330)	(5879274-5881218)	1936/1945	forward	0	4419
923	(14951009-14948851)	(3009344-3011466)	2159/2123	reverse	0	4416
924	(7388832-7391551)	(10797125-10799844)	2720/2720	forward	0	4409
925	(5346396-5351441)	(13440742-13445778)	5046/5037	forward	0	4409
926	(15270808-15273525)	(4138576-4141368)	2718/2793	forward	0	4406
927	(424095-422091)	(5827450-5829457)	2005/2008	reverse	0	4405
928	(8313947-8315829)	(7807799-7809684)	1883/1886	forward	0	4405
929	(6683167-6680166)	(10921020-10924112)	3002/3093	reverse	0	4402
930	(4305844-4308199)	(6383760-6386128)	2356/2369	forward	0	4398
931	(5346123-5351306)	(13440742-13445742)	5184/5001	forward	0	4395
932	(4191079-4189624)	(5465755-5467204)	1456/1450	reverse	0	4392
933	(9748464-9745541)	(14312216-14315109)	2924/2894	reverse	0	4390
934	(5345739-5348989)	(13440829-13444103)	3251/3275	forward	0	4390
935	(5134292-5136397)	(12098712-12100745)	2106/2034	forward	0	4387
936	(9645427-9642745)	(14416920-14419662)	2683/2743	reverse	0	4380
937	(11266957-11270658)	(248186-251659)	3702/3474	forward	0	4380
938	(4060875-4062562)	(8116435-8118137)	1688/1703	forward	0	4376
939	(4961462-4964838)	(11923175-11926623)	3377/3449	forward	0	4375
940	(14686293-14684118)	(3723415-3725578)	2176/2164	reverse	0	4374
941	(5346581-5351679)	(13440738-13445776)	5099/5039	forward	0	4374
942	(4412208-4410635)	(6357315-6358894)	1574/1580	reverse	0	4369
943	(4687356-4685771)	(12770396-12771973)	1586/1578	reverse	0	4368
944	(6160143-6158295)	(14894788-14896635)	1849/1848	reverse	0	4362
945	(3584387-3586096)	(6022153-6023864)	1710/1712	forward	0	4362
946	(5117159-5118823)	(12084549-12086212)	1665/1664	forward	0	4362
947	(15216292-15214743)	(1518743-1520304)	1550/1562	reverse	0	4361
948	(10441420-10444841)	(10081603-10085185)	3422/3583	forward	0	4358
949	(12428144-12425446)	(13288967-13291557)	2699/2591	reverse	0	4357
950	(5345832-5348947)	(13440742-13443857)	3116/3116	forward	0	4356
951	(15135844-15132136)	(4578727-4582121)	3709/3395	reverse	0	4355
952	(3950520-3948692)	(7999842-8001670)	1829/1829	reverse	0	4355
953	(10358786-10362349)	(11304291-11307721)	3564/3431	forward	0	4355
954	(5345912-5350741)	(13440738-13445606)	4830/4869	forward	0	4353
955	(5345847-5348965)	(13440964-13444100)	3119/3137	forward	0	4353
956	(11260014-11261784)	(241174-242926)	1771/1753	forward	0	4351
957	(3355259-3357188)	(1169289-1171227)	1930/1939	forward	0	4350
958	(11216396-11214505)	(346552-348437)	1892/1886	reverse	0	4349
959	(1247062-1249270)	(7458412-7460650)	2209/2239	forward	0	4348
960	(12317775-12316162)	(12479359-12480967)	1614/1609	reverse	0	4338
961	(5858595-5856271)	(9887091-9889427)	2325/2337	reverse	0	4336
962	(472684-474472)	(9129213-9130991)	1789/1779	forward	0	4334
963	(8618972-8617505)	(1823119-1824586)	1468/1468	reverse	0	4332
964	(5921455-5922986)	(9986304-9987821)	1532/1518	forward	0	4332
965	(5345354-5347875)	(13443084-13445602)	2522/2519	forward	0	4330
966	(9749398-9746644)	(14312377-14315053)	2755/2677	reverse	0	4329
967	(9749584-9746633)	(14312209-14315109)	2952/2901	reverse	0	4326
968	(8069477-8071202)	(7033046-7034765)	1726/1720	forward	0	4325
969	(14256225-14257741)	(3146190-3147712)	1517/1523	forward	0	4323
970	(5345581-5347820)	(13443284-13445526)	2240/2243	forward	0	4322
971	(15701663-15699777)	(2289471-2291349)	1887/1879	reverse	0	4320
972	(9748424-9745190)	(14312142-14315355)	3235/3214	reverse	0	4320
973	(255729-257737)	(8630652-8632630)	2009/1979	forward	0	4317
974	(263002-265526)	(8634764-8637294)	2525/2531	forward	0	4315
975	(1052227-1053974)	(7209199-7210921)	1748/1723	forward	0	4312
976	(4310961-4312582)	(6387540-6389161)	1622/1622	forward	0	4311
977	(9748552-9745649)	(14312224-14315109)	2904/2886	reverse	0	4308
978	(13686094-13687881)	(2609434-2611227)	1788/1794	forward	0	4306
979	(4345578-4342715)	(5975621-5978524)	2864/2904	reverse	0	4303
980	(15375019-15377890)	(4037938-4040697)	2872/2760	forward	0	4301
981	(9662451-9660917)	(14400014-14401551)	1535/1538	reverse	0	4297
982	(1347849-1349283)	(7295902-7297337)	1435/1436	forward	0	4296
983	(8384707-8386357)	(7885291-7886941)	1651/1651	forward	0	4296
984	(2254212-2251902)	(6891803-6894129)	2311/2327	reverse	0	4294
985	(5345780-5348980)	(13440813-13444031)	3201/3219	forward	0	4294
986	(6632208-6629215)	(10727004-10729997)	2994/2994	reverse	0	4291
987	(9749317-9746418)	(14312377-14315216)	2900/2840	reverse	0	4291
988	(3261030-3258019)	(609374-612454)	3012/3081	reverse	0	4290
989	(3349167-3352761)	(1163689-1167121)	3595/3433	forward	0	4289
990	(7870249-7868313)	(11436267-11438200)	1937/1934	reverse	0	4287
991	(14958766-14956793)	(3057334-3059307)	1974/1974	reverse	0	4286
992	(9748130-9744961)	(14312229-14315371)	3170/3143	reverse	0	4284
993	(5345347-5348381)	(13443494-13446519)	3035/3026	forward	0	4277
994	(5345341-5347996)	(13443467-13446098)	2656/2632	forward	0	4275
995	(6138747-6141474)	(4299408-4302147)	2728/2740	forward	0	4267
996	(5341551-5343045)	(13435255-13436749)	1495/1495	forward	0	4267
997	(5345931-5349286)	(13440736-13444088)	3356/3353	forward	0	4267
998	(2165384-2163878)	(518778-520279)	1507/1502	reverse	0	4266
999	(4366395-4364479)	(5957169-5959074)	1917/1906	reverse	0	4262
1000	(14387176-14388891)	(3018509-3020227)	1716/1719	forward	0	4262
1001	(5345341-5348130)	(13443215-13446004)	2790/2790	forward	0	4260
1002	(7517890-7521262)	(11659773-11662920)	3373/3148	forward	0	4259
1003	(3470609-3468140)	(8088599-8091035)	2470/2437	reverse	0	4256
1004	(940005-941685)	(7170318-7171991)	1681/1674	forward	0	4252
1005	(15239527-15241954)	(3906779-3909228)	2428/2450	forward	0	4251
1006	(9749312-9746562)	(14312328-14315057)	2751/2730	reverse	0	4250
1007	(5346270-5350242)	(13440742-13444684)	3973/3943	forward	0	4248
1008	(9574285-9571820)	(14489208-14491646)	2466/2439	reverse	0	4239
1009	(10762748-10760347)	(10688425-10690837)	2402/2413	reverse	0	4236
1010	(12612803-12616323)	(13048395-13051761)	3521/3367	forward	0	4235
1011	(678539-676215)	(9371967-9374293)	2325/2327	reverse	0	4234
1012	(5345849-5349333)	(13440738-13444243)	3485/3506	forward	0	4234
1013	(3620040-3622841)	(5352060-5354738)	2802/2679	forward	0	4231
1014	(13909127-13910515)	(2830818-2832213)	1389/1396	forward	0	4224
1015	(9749578-9746711)	(14312455-14315292)	2868/2838	reverse	0	4220
1016	(9482567-9479545)	(14557507-14560193)	3023/2687	reverse	0	4219
1017	(6289180-6287356)	(14765964-14767777)	1825/1814	reverse	0	4219
1018	(10229427-10226419)	(15150883-15153904)	3009/3022	reverse	0	4217
1019	(5345363-5348052)	(13443387-13446061)	2690/2675	forward	0	4209
1020	(9749584-9746579)	(14312353-14315313)	3006/2961	reverse	0	4208
1021	(13677336-13679120)	(2574705-2576506)	1785/1802	forward	0	4208
1022	(5337563-5339586)	(13430321-13432434)	2024/2114	forward	0	4203
1023	(14355375-14360119)	(3600289-3604889)	4745/4601	forward	0	4201
1024	(12257635-12255045)	(4926678-4929169)	2591/2492	reverse	0	4200
1025	(5345381-5348311)	(13443450-13446395)	2931/2946	forward	0	4199
1026	(5345347-5347933)	(13442927-13445543)	2587/2617	forward	0	4197
1027	(12619069-12617331)	(1400372-1402102)	1739/1731	reverse	0	4196
1028	(7099439-7101375)	(12355386-12357325)	1937/1940	forward	0	4196
1029	(7923073-7921249)	(8699667-8701476)	1825/1810	reverse	0	4192
1030	(14824840-14826838)	(4693729-4695706)	1999/1978	forward	0	4191
1031	(8720076-8718101)	(1585084-1587062)	1976/1979	reverse	0	4190
1032	(4528448-4532682)	(5581545-5585535)	4235/3991	forward	0	4187
1033	(7703643-7706892)	(12469496-12472445)	3250/2950	forward	0	4183
1034	(9057586-9054848)	(14914192-14916918)	2739/2727	reverse	0	4179
1035	(5221562-5223939)	(12168474-12170854)	2378/2381	forward	0	4174
1036	(9453409-9451029)	(14578282-14580670)	2381/2389	reverse	0	4166
1037	(15529979-15532357)	(3952662-3955010)	2379/2349	forward	0	4166
1038	(5295074-5296539)	(13384468-13385941)	1466/1474	forward	0	4158
1039	(557179-554825)	(12738684-12741024)	2355/2341	reverse	0	4157
1040	(6423070-6425336)	(4795381-4797702)	2267/2322	forward	0	4156
1041	(9749411-9746579)	(14312415-14315199)	2833/2785	reverse	0	4154
1042	(6769323-6770860)	(10155789-10157323)	1538/1535	forward	0	4153
1043	(8103711-8101586)	(7181314-7183439)	2126/2126	reverse	0	4152
1044	(12423990-12421129)	(13292570-13295350)	2862/2781	reverse	0	4151
1045	(8546305-8549327)	(7766212-7769012)	3023/2801	forward	0	4150
1046	(316831-315420)	(8500952-8502363)	1412/1412	reverse	0	4149
1047	(5345415-5348252)	(13442944-13445946)	2838/3003	forward	0	4147
1048	(10031441-10029498)	(13990955-13992903)	1944/1949	reverse	0	4143
1049	(3097965-3101069)	(801474-804480)	3105/3007	forward	0	4143
1050	(14303686-14302193)	(3102194-3103687)	1494/1494	reverse	0	4142
1051	(9749345-9746548)	(14312496-14315242)	2798/2747	reverse	0	4141
1052	(10123453-10121786)	(13891534-13893201)	1668/1668	reverse	0	4138
1053	(9749330-9746633)	(14312535-14315199)	2698/2665	reverse	0	4138
1054	(2561593-2559633)	(8225346-8227312)	1961/1967	reverse	0	4135
1055	(8563800-8565198)	(7690937-7692332)	1399/1396	forward	0	4133
1056	(12390298-12388761)	(13322767-13324304)	1538/1538	reverse	0	4124
1057	(5346098-5349749)	(13440738-13444434)	3652/3697	forward	0	4124
1058	(11810298-11807309)	(9499628-9502671)	2990/3044	reverse	0	4123
1059	(11435435-11437146)	(181402-183119)	1712/1718	forward	0	4122
1060	(2347506-2345674)	(6797831-6799642)	1833/1812	reverse	0	4121
1061	(9747862-9745063)	(14312377-14315131)	2800/2755	reverse	0	4119
1062	(11040869-11042129)	(1495097-1496352)	1261/1256	forward	0	4118
1063	(5422997-5420745)	(13519818-13522078)	2253/2261	reverse	0	4117
1064	(13916872-13918726)	(2813518-2815342)	1855/1825	forward	0	4117
1065	(11282449-11284010)	(260972-262539)	1562/1568	forward	0	4116
1066	(15128361-15125124)	(4589257-4592347)	3238/3091	reverse	0	4114
1067	(9749254-9746447)	(14312365-14315136)	2808/2772	reverse	0	4113
1068	(2158949-2153728)	(508622-513660)	5222/5039	reverse	0	4112
1069	(9317615-9321005)	(4732952-4736098)	3391/3147	forward	0	4111
1070	(5926680-5928196)	(9957786-9959305)	1517/1520	forward	0	4110
1071	(9748957-9746258)	(14312416-14315109)	2700/2694	reverse	0	4109
1072	(3404334-3406250)	(862523-864427)	1917/1905	forward	0	4107
1073	(15370040-15371611)	(4033133-4034686)	1572/1554	forward	0	4107
1074	(13388113-13386133)	(6268006-6269983)	1981/1978	reverse	0	4106
1075	(9932315-9930236)	(14092701-14094779)	2080/2079	reverse	0	4105
1076	(9128346-9126315)	(15133101-15135147)	2032/2047	reverse	0	4105
1077	(9749578-9746660)	(14312407-14315316)	2919/2910	reverse	0	4100
1078	(5494195-5491449)	(9537530-9540241)	2747/2712	reverse	0	4099
1079	(459815-461322)	(9106882-9108382)	1508/1501	forward	0	4099
1080	(9856885-9855090)	(14180545-14182352)	1796/1808	reverse	0	4096
1081	(940051-941685)	(10050133-10051764)	1635/1632	forward	0	4096
1082	(11326466-11324444)	(295791-297781)	2023/1991	reverse	0	4095
1083	(4094893-4093137)	(6573045-6574774)	1757/1730	reverse	0	4093
1084	(6506907-6508396)	(1770324-1771810)	1490/1487	forward	0	4089
1085	(9748440-9745674)	(14312354-14315111)	2767/2758	reverse	0	4088
1086	(5346142-5349319)	(13440986-13444187)	3178/3202	forward	0	4087
1087	(3384267-3382711)	(701765-703321)	1557/1557	reverse	0	4084
1088	(13537343-13533750)	(5242155-5245653)	3594/3499	reverse	0	4083
1089	(13250209-13252131)	(5940983-5942929)	1923/1947	forward	0	4083
1090	(9748181-9745153)	(14312208-14315260)	3029/3053	reverse	0	4078
1091	(8661388-8658992)	(1778580-1780949)	2397/2370	reverse	0	4077
1092	(5908068-5906485)	(9930099-9931682)	1584/1584	reverse	0	4077
1093	(10079555-10078158)	(13932329-13933729)	1398/1401	reverse	0	4074
1094	(5345241-5347828)	(13443028-13445621)	2588/2594	forward	0	4071
1095	(15853622-15855225)	(1759712-1761318)	1604/1607	forward	0	4068
1096	(12120090-12122960)	(13591425-13594249)	2871/2825	forward	0	4067
1097	(11348970-11350764)	(315469-317269)	1795/1801	forward	0	4059
1098	(5346770-5351781)	(13440738-13445742)	5012/5005	forward	0	4058
1099	(2115871-2118580)	(2188162-2190658)	2710/2497	forward	0	4054
1100	(7150432-7148637)	(12277141-12278913)	1796/1773	reverse	0	4051
1101	(9748883-9746187)	(14312367-14315039)	2697/2673	reverse	0	4051
1102	(3722338-3720160)	(6232685-6234831)	2179/2147	reverse	0	4050
1103	(4732151-4730201)	(9326773-9328720)	1951/1948	reverse	0	4048
1104	(5209465-5207415)	(12139485-12141526)	2051/2042	reverse	0	4046
1105	(10074455-10072532)	(13937655-13939586)	1924/1932	reverse	0	4046
1106	(9918415-9915901)	(14111411-14113979)	2515/2569	reverse	0	4045
1107	(9071933-9069738)	(4191057-4193243)	2196/2187	reverse	0	4042
1108	(9690129-9688474)	(14370512-14372163)	1656/1652	reverse	0	4042
1109	(2264230-2267826)	(6882294-6885691)	3597/3398	forward	0	4034
1110	(7798729-7800275)	(11377580-11379127)	1547/1548	forward	0	4032
1111	(6506907-6508396)	(1602386-1603872)	1490/1487	forward	0	4029
1112	(10092843-10090590)	(13918540-13920873)	2254/2334	reverse	0	4028
1113	(6508372-6506907)	(14381722-14383187)	1466/1466	reverse	0	4028
1114	(3109430-3107685)	(776949-778688)	1746/1740	reverse	0	4023
1115	(13011875-13010421)	(12814396-12815848)	1455/1453	reverse	0	4022
1116	(15184273-15182268)	(1542539-1544502)	2006/1964	reverse	0	4018
1117	(9749584-9746596)	(14312305-14315247)	2989/2943	reverse	0	4018
1118	(8263594-8261334)	(8732356-8734609)	2261/2254	reverse	0	4016
1119	(11500177-11501762)	(68954-70546)	1586/1593	forward	0	4011
1120	(12454137-12452326)	(13260899-13262720)	1812/1822	reverse	0	4008
1121	(7027151-7028450)	(1027637-1028936)	1300/1300	forward	0	4005
1122	(10172088-10170359)	(13840027-13841759)	1730/1733	reverse	0	3995
1123	(348305-346071)	(8617224-8619395)	2235/2172	reverse	0	3992
1124	(10534456-10536794)	(10983566-10985868)	2339/2303	forward	0	3991
1125	(5764560-5762788)	(9798730-9800504)	1773/1775	reverse	0	3988
1126	(15784140-15786806)	(2218630-2221300)	2667/2671	forward	0	3986
1127	(14821171-14823287)	(4690380-4692449)	2117/2070	forward	0	3986
1128	(5345363-5348024)	(13443687-13446318)	2662/2632	forward	0	3986
1129	(9749249-9746579)	(14312658-14315295)	2671/2638	reverse	0	3985
1130	(6030529-6027063)	(15033422-15036885)	3467/3464	reverse	0	3985
1131	(15683605-15681394)	(2318726-2320933)	2212/2208	reverse	0	3983
1132	(5345389-5347967)	(13443554-13446114)	2579/2561	forward	0	3982
1133	(12137597-12140031)	(13646573-13648994)	2435/2422	forward	0	3982
1134	(10303025-10301641)	(4817774-4819169)	1385/1396	reverse	0	3981
1135	(9819589-9821366)	(14259584-14261382)	1778/1799	forward	0	3980
1136	(8745305-8742926)	(4562540-4564790)	2380/2251	reverse	0	3979
1137	(13443387-13445568)	(6396013-6398197)	2182/2185	forward	0	3979
1138	(5345420-5348018)	(13443711-13446285)	2599/2575	forward	0	3979
1139	(2989482-2987976)	(882589-884096)	1507/1508	reverse	0	3977
1140	(10223344-10219847)	(15156628-15160198)	3498/3571	reverse	0	3977
1141	(11345523-11347163)	(312222-313851)	1641/1630	forward	0	3977
1142	(13485812-13488972)	(6440198-6443400)	3161/3203	forward	0	3976
1143	(15580325-15582622)	(3879977-3882231)	2298/2255	forward	0	3975
1144	(2413210-2414893)	(1073963-1075641)	1684/1679	forward	0	3973
1145	(5820931-5819600)	(9914670-9915997)	1332/1328	reverse	0	3970
1146	(12411074-12409527)	(13305269-13306813)	1548/1545	reverse	0	3969
1147	(251741-253430)	(9077351-9079038)	1690/1688	forward	0	3968
1148	(954310-952819)	(7158443-7159932)	1492/1490	reverse	0	3967
1149	(9749588-9746924)	(14312486-14315136)	2665/2651	reverse	0	3963
1150	(9748378-9745730)	(14312485-14315109)	2649/2625	reverse	0	3962
1151	(14923969-14922142)	(3779075-3780902)	1828/1828	reverse	0	3961
1152	(5346071-5349291)	(13440813-13444042)	3221/3230	forward	0	3959
1153	(941702-940056)	(2459164-2460805)	1647/1642	reverse	0	3956
1154	(940056-941702)	(30112-31753)	1647/1642	forward	0	3956
1155	(3926977-3925234)	(8021227-8022940)	1744/1714	reverse	0	3955
1156	(9748469-9745209)	(14311863-14315063)	3261/3201	reverse	0	3954
1157	(6357967-6355442)	(14705139-14707584)	2526/2446	reverse	0	3954
1158	(12954056-12952576)	(12864054-12865519)	1481/1466	reverse	0	3949
1159	(7668464-7666055)	(1126398-1128783)	2410/2386	reverse	0	3948
1160	(11439596-11440790)	(185169-186355)	1195/1187	forward	0	3948
1161	(9749578-9746978)	(14312527-14315106)	2601/2580	reverse	0	3946
1162	(3479044-3477537)	(6104172-6105679)	1508/1508	reverse	0	3944
1163	(5345426-5347922)	(13443336-13445844)	2497/2509	forward	0	3943
1164	(2456705-2459592)	(8190169-8192891)	2888/2723	forward	0	3941
1165	(7549362-7546728)	(11515044-11517410)	2635/2367	reverse	0	3939
1166	(9312107-9313660)	(4726931-4728475)	1554/1545	forward	0	3939
1167	(2888051-2889685)	(6495534-6497226)	1635/1693	forward	0	3938
1168	(9749589-9747110)	(14312656-14315109)	2480/2454	reverse	0	3937
1169	(15366503-15364654)	(3864474-3866323)	1850/1850	reverse	0	3931
1170	(59343-55252)	(5026741-5030952)	4092/4212	reverse	0	3930
1171	(7214198-7217000)	(12516987-12519645)	2803/2659	forward	0	3929
1172	(332598-330427)	(8551794-8553962)	2172/2169	reverse	0	3925
1173	(8289704-8293921)	(11722782-11727131)	4218/4350	forward	0	3923
1174	(8808444-8806866)	(4388131-4389716)	1579/1586	reverse	0	3919
1175	(4706527-4704754)	(12752535-12754301)	1774/1767	reverse	0	3919
1176	(780096-782129)	(8823550-8825505)	2034/1956	forward	0	3918
1177	(5345341-5347352)	(13442837-13444857)	2012/2021	forward	0	3918
1178	(941685-940044)	(15318646-15320293)	1642/1648	reverse	0	3917
1179	(12617331-12619084)	(13053496-13055235)	1754/1740	forward	0	3916
1180	(3643901-3641579)	(5314390-5316644)	2323/2255	reverse	0	3915
1181	(3821844-3819503)	(6152772-6155104)	2342/2333	reverse	0	3914
1182	(13292068-13290423)	(6306739-6308388)	1646/1650	reverse	0	3911
1183	(2402622-2401176)	(1078560-1080006)	1447/1447	reverse	0	3909
1184	(9749588-9746667)	(14312366-14315270)	2922/2905	reverse	0	3908
1185	(13965079-13963701)	(3388362-3389740)	1379/1379	reverse	0	3907
1186	(5430129-5431736)	(12407121-12408734)	1608/1614	forward	0	3906
1187	(9371387-9368897)	(2401781-2404358)	2491/2578	reverse	0	3904
1188	(13461554-13463309)	(6417803-6419567)	1756/1765	forward	0	3904
1189	(6720993-6723144)	(10114339-10116490)	2152/2152	forward	0	3904
1190	(15868323-15869847)	(1656322-1657853)	1525/1532	forward	0	3900
1191	(8321513-8323104)	(7815319-7816911)	1592/1593	forward	0	3900
1192	(9749584-9747025)	(14312713-14315242)	2560/2530	reverse	0	3899
1193	(8149198-8147046)	(8487881-8489811)	2153/1931	reverse	0	3893
1194	(12895815-12894591)	(12923535-12924758)	1225/1224	reverse	0	3892
1195	(15003189-15004795)	(2897846-2899449)	1607/1604	forward	0	3891
1196	(5345581-5348002)	(13443941-13446359)	2422/2419	forward	0	3890
1197	(5345807-5348663)	(13440738-13443597)	2857/2860	forward	0	3889
1198	(11417883-11419283)	(1487261-1488659)	1401/1399	forward	0	3885
1199	(14456305-14454530)	(4657540-4659360)	1776/1821	reverse	0	3882
1200	(11004867-11002891)	(1411758-1413751)	1977/1994	reverse	0	3880
1201	(14020898-14017566)	(3374714-3377921)	3333/3208	reverse	0	3880
1202	(14565919-14563491)	(3529601-3531871)	2429/2271	reverse	0	3880
1203	(3458471-3456920)	(8098834-8100384)	1552/1551	reverse	0	3880
1204	(9749589-9746708)	(14312464-14315316)	2882/2853	reverse	0	3880
1205	(5346663-5351711)	(13440736-13445778)	5049/5043	forward	0	3877
1206	(1043900-1042234)	(7083544-7085207)	1667/1664	reverse	0	3875
1207	(13289649-13288130)	(6309007-6310520)	1520/1514	reverse	0	3874
1208	(13297086-13299228)	(6006911-6009086)	2143/2176	forward	0	3874
1209	(5567982-5569470)	(9639924-9641412)	1489/1489	forward	0	3872
1210	(5346623-5351735)	(13440738-13445778)	5113/5041	forward	0	3872
1211	(4824028-4821230)	(12649552-12652388)	2799/2837	reverse	0	3869
1212	(8470751-8472344)	(7004550-7006177)	1594/1628	forward	0	3869
1213	(6352267-6350278)	(14710285-14712260)	1990/1976	reverse	0	3867
1214	(9415785-9413074)	(14608189-14610778)	2712/2590	reverse	0	3866
1215	(13027732-13029616)	(5671856-5673718)	1885/1863	forward	0	3866
1216	(8306748-8304983)	(1070683-1072449)	1766/1767	reverse	0	3861
1217	(2671723-2669754)	(8411595-8413562)	1970/1968	reverse	0	3860
1218	(352684-350316)	(8612284-8614675)	2369/2392	reverse	0	3860
1219	(6331550-6329956)	(14727861-14729445)	1595/1585	reverse	0	3859
1220	(14660290-14661920)	(3648307-3649934)	1631/1628	forward	0	3859
1221	(367107-369562)	(8625853-8628157)	2456/2305	forward	0	3858
1222	(9749578-9747056)	(14312623-14315109)	2523/2487	reverse	0	3857
1223	(5346344-5350636)	(13440750-13445165)	4293/4416	forward	0	3855
1224	(5838654-5837002)	(9900286-9901950)	1653/1665	reverse	0	3854
1225	(9131909-9130790)	(15129210-15130337)	1120/1128	reverse	0	3851
1226	(12124923-12127568)	(13597895-13600390)	2646/2496	forward	0	3851
1227	(6781742-6783522)	(10166702-10168467)	1781/1766	forward	0	3845
1228	(12909238-12906920)	(12910358-12912565)	2319/2208	reverse	0	3842
1229	(2727226-2725730)	(6743615-6745117)	1497/1503	reverse	0	3841
1230	(9876168-9874506)	(14159096-14160773)	1663/1678	reverse	0	3841
1231	(11127732-11125831)	(396274-398173)	1902/1900	reverse	0	3838
1232	(14865146-14862532)	(4172962-4175615)	2615/2654	reverse	0	3836
1233	(5345581-5347946)	(13443962-13446324)	2366/2363	forward	0	3833
1234	(5598866-5600869)	(9673369-9675340)	2004/1972	forward	0	3832
1235	(9217866-9219684)	(4851936-4853762)	1819/1827	forward	0	3831
1236	(14171752-14173904)	(3299699-3301854)	2153/2156	forward	0	3830
1237	(12720124-12722777)	(13132459-13135055)	2654/2597	forward	0	3830
1238	(15652990-15650658)	(2356609-2358891)	2333/2283	reverse	0	3828
1239	(6890842-6889076)	(10957901-10959667)	1767/1767	reverse	0	3827
1240	(13923412-13925057)	(2819555-2821202)	1646/1648	forward	0	3826
1241	(13902779-13905561)	(2825850-2828442)	2783/2593	forward	0	3826
1242	(4970273-4973919)	(11932448-11936129)	3647/3682	forward	0	3826
1243	(94049-92492)	(4988805-4990361)	1558/1557	reverse	0	3825
1244	(9747799-9745262)	(14312482-14315002)	2538/2521	reverse	0	3824
1245	(2255254-2257571)	(6874597-6876782)	2318/2186	forward	0	3823
1246	(11041209-11042354)	(1495204-1496349)	1146/1146	forward	0	3822
1247	(5347069-5351796)	(13440824-13445484)	4728/4661	forward	0	3822
1248	(9747605-9745218)	(14312562-14314919)	2388/2358	reverse	0	3821
1249	(10461177-10463133)	(10381445-10383381)	1957/1937	forward	0	3821
1250	(3437927-3441321)	(6732016-6735389)	3395/3374	forward	0	3820
1251	(2389711-2387946)	(6660239-6662001)	1766/1763	reverse	0	3817
1252	(7768558-7766784)	(11390863-11392633)	1775/1771	reverse	0	3817
1253	(14106054-14108077)	(3231011-3232912)	2024/1902	forward	0	3816
1254	(14728917-14726708)	(2982598-2984734)	2210/2137	reverse	0	3815
1255	(5346201-5349288)	(13440736-13443808)	3088/3073	forward	0	3814
1256	(14616412-14614898)	(3536596-3538110)	1515/1515	reverse	0	3810
1257	(12465079-12466662)	(13244575-13246146)	1584/1572	forward	0	3810
1258	(5063776-5061980)	(11988243-11990000)	1797/1758	reverse	0	3806
1259	(697196-695495)	(9353203-9354943)	1702/1741	reverse	0	3805
1260	(6453884-6455588)	(10890390-10892087)	1705/1698	forward	0	3805
1261	(7011272-7013704)	(999202-1001457)	2433/2256	forward	0	3803
1262	(5820886-5819603)	(2467645-2468928)	1284/1284	reverse	0	3802
1263	(5819603-5820886)	(21989-23272)	1284/1284	forward	0	3802
1264	(4782808-4784741)	(12693841-12695758)	1934/1918	forward	0	3799
1265	(3979369-3978001)	(742698-744065)	1369/1368	reverse	0	3798
1266	(9633985-9632473)	(14428674-14430186)	1513/1513	reverse	0	3798
1267	(1599569-1601974)	(2005589-2008027)	2406/2439	forward	0	3798
1268	(5345347-5347584)	(13443305-13445536)	2238/2232	forward	0	3798
1269	(1330221-1331841)	(7282746-7284360)	1621/1615	forward	0	3795
1270	(12347386-12349176)	(12224640-12226425)	1791/1786	forward	0	3792
1271	(13655524-13657095)	(5868106-5869680)	1572/1575	forward	0	3791
1272	(7031176-7033141)	(1031118-1033137)	1966/2020	forward	0	3790
1273	(10241868-10239428)	(15137826-15140362)	2441/2537	reverse	0	3789
1274	(5346497-5351522)	(13440738-13445778)	5026/5041	forward	0	3789
1275	(12684216-12685610)	(13103622-13105016)	1395/1395	forward	0	3788
1276	(6652982-6651638)	(10707985-10709335)	1345/1351	reverse	0	3784
1277	(12490566-12489097)	(13230759-13232228)	1470/1470	reverse	0	3782
1278	(3607744-3610012)	(5340636-5342970)	2269/2335	forward	0	3782
1279	(6124145-6121652)	(14932821-14935365)	2494/2545	reverse	0	3781
1280	(4769670-4771993)	(12680566-12682900)	2324/2335	forward	0	3780
1281	(12712053-12714379)	(13120798-13123112)	2327/2315	forward	0	3776
1282	(15735003-15733217)	(2260359-2262151)	1787/1793	reverse	0	3775
1283	(2658016-2656169)	(8432535-8434385)	1848/1851	reverse	0	3773
1284	(5346140-5349179)	(13440738-13443789)	3040/3052	forward	0	3772
1285	(1181964-1183662)	(7407480-7409177)	1699/1698	forward	0	3770
1286	(3711965-3710235)	(6242640-6244370)	1731/1731	reverse	0	3768
1287	(12001688-12003095)	(12341498-12342905)	1408/1408	forward	0	3767
1288	(9705908-9704550)	(14356521-14357879)	1359/1359	reverse	0	3765
1289	(3017335-3015528)	(919681-921449)	1808/1769	reverse	0	3764
1290	(9343119-9344544)	(4754887-4756312)	1426/1426	forward	0	3760
1291	(7273293-7274734)	(12570656-12572096)	1442/1441	forward	0	3760
1292	(942910-944260)	(7172970-7174319)	1351/1350	forward	0	3757
1293	(3474271-3471653)	(8085499-8088030)	2619/2532	reverse	0	3756
1294	(15516444-15518251)	(3933505-3935323)	1808/1819	forward	0	3756
1295	(7455726-7453306)	(11701818-11704257)	2421/2440	reverse	0	3753
1296	(5043817-5041097)	(12006543-12009199)	2721/2657	reverse	0	3751
1297	(10774910-10772993)	(10485391-10487338)	1918/1948	reverse	0	3750
1298	(9747723-9745218)	(14312288-14314772)	2506/2485	reverse	0	3749
1299	(451927-453836)	(9112122-9114020)	1910/1899	forward	0	3749
1300	(1116228-1117795)	(7356168-7357735)	1568/1568	forward	0	3747
1301	(8634188-8635659)	(1799561-1801032)	1472/1472	forward	0	3745
1302	(9794494-9795671)	(14232166-14233341)	1178/1176	forward	0	3745
1303	(13490826-13489399)	(5289490-5290928)	1428/1439	reverse	0	3742
1304	(4861519-4863281)	(1629684-1631516)	1763/1833	forward	0	3740
1305	(9747665-9745222)	(14312463-14314861)	2444/2399	reverse	0	3736
1306	(12620428-12621992)	(13059203-13060774)	1565/1572	forward	0	3736
1307	(13507706-13504466)	(5275474-5278750)	3241/3277	reverse	0	3735
1308	(10652184-10650824)	(11149579-11150937)	1361/1359	reverse	0	3733
1309	(5951708-5950301)	(15271582-15272995)	1408/1414	reverse	0	3733
1310	(6878166-6876052)	(10967858-10969848)	2115/1991	reverse	0	3730
1311	(14942497-14944020)	(3029998-3031524)	1524/1527	forward	0	3728
1312	(281964-284658)	(8651236-8653961)	2695/2726	forward	0	3727
1313	(9749580-9746948)	(14312786-14315397)	2633/2612	reverse	0	3723
1314	(9187216-9185271)	(15072021-15073997)	1946/1977	reverse	0	3723
1315	(5345083-5349327)	(13440971-13445215)	4245/4245	forward	0	3722
1316	(759566-760800)	(8880045-8881285)	1235/1241	forward	0	3721
1317	(1250761-1253665)	(7462765-7465514)	2905/2750	forward	0	3720
1318	(9747686-9745219)	(14312370-14314795)	2468/2426	reverse	0	3719
1319	(6662896-6660396)	(10699381-10701853)	2501/2473	reverse	0	3717
1320	(345335-343827)	(8620265-8621776)	1509/1512	reverse	0	3715
1321	(15502530-15504114)	(3993720-3995310)	1585/1591	forward	0	3715
1322	(5345581-5347946)	(13443983-13446345)	2366/2363	forward	0	3714
1323	(7775571-7773823)	(11385069-11386835)	1749/1767	reverse	0	3704
1324	(5345570-5348151)	(13440813-13443397)	2582/2585	forward	0	3704
1325	(4007614-4005604)	(1089573-1091553)	2011/1981	reverse	0	3703
1326	(7919230-7917149)	(392697-394759)	2082/2063	reverse	0	3701
1327	(11976303-11974673)	(12399269-12400899)	1631/1631	reverse	0	3699
1328	(9749528-9747029)	(14312619-14315109)	2500/2491	reverse	0	3699
1329	(5710069-5712600)	(9751300-9753739)	2532/2440	forward	0	3699
1330	(2366622-2368898)	(8170577-8172632)	2277/2056	forward	0	3698
1331	(7059629-7061520)	(10235256-10237135)	1892/1880	forward	0	3697
1332	(4524960-4526475)	(5577607-5579122)	1516/1516	forward	0	3695
1333	(15069355-15066617)	(4631216-4633896)	2739/2681	reverse	0	3693
1334	(7170786-7168974)	(12260062-12261877)	1813/1816	reverse	0	3693
1335	(3082657-3086221)	(7981311-7984538)	3565/3228	forward	0	3690
1336	(970777-969374)	(7129844-7131239)	1404/1396	reverse	0	3685
1337	(11338300-11339936)	(305226-306852)	1637/1627	forward	0	3684
1338	(9747667-9745219)	(14312485-14314888)	2449/2404	reverse	0	3681
1339	(15202229-15203884)	(1521825-1523427)	1656/1603	forward	0	3679
1340	(12239068-12236744)	(4944683-4946995)	2325/2313	reverse	0	3677
1341	(2397924-2396308)	(8234797-8236403)	1617/1607	reverse	0	3675
1342	(10893655-10899187)	(1340990-1346425)	5533/5436	forward	0	3674
1343	(1768480-1766207)	(7667756-7669835)	2274/2080	reverse	0	3672
1344	(3874580-3873185)	(2850712-2852113)	1396/1402	reverse	0	3671
1345	(9747808-9745229)	(14312521-14315071)	2580/2551	reverse	0	3670
1346	(785483-783732)	(8820456-8822142)	1752/1687	reverse	0	3669
1347	(5345399-5347946)	(13443897-13446474)	2548/2578	forward	0	3664
1348	(4828893-4826083)	(12644668-12647414)	2811/2747	reverse	0	3663
1349	(12349433-12351141)	(12226614-12228322)	1709/1709	forward	0	3662
1350	(2057499-2059395)	(2145185-2147105)	1897/1921	forward	0	3661
1351	(15145271-15143400)	(1569391-1571208)	1872/1818	reverse	0	3657
1352	(12780621-12782744)	(13168755-13170824)	2124/2070	forward	0	3656
1353	(5318122-5320619)	(13408535-13411016)	2498/2482	forward	0	3656
1354	(13512081-13509541)	(5266656-5269115)	2541/2460	reverse	0	3654
1355	(12873907-12872144)	(12944199-12945967)	1764/1769	reverse	0	3650
1356	(3279242-3277172)	(572393-574472)	2071/2080	reverse	0	3648
1357	(295115-297344)	(8663969-8666240)	2230/2272	forward	0	3646
1358	(8551535-8554687)	(7771724-7774710)	3153/2987	forward	0	3644
1359	(9747557-9745218)	(14312343-14314673)	2340/2331	reverse	0	3643
1360	(6348911-6346113)	(14713432-14716219)	2799/2788	reverse	0	3639
1361	(11380661-11379251)	(188493-189907)	1411/1415	reverse	0	3638
1362	(6659626-6658160)	(10702532-10704001)	1467/1470	reverse	0	3638
1363	(4446165-4447928)	(5514879-5516663)	1764/1785	forward	0	3638
1364	(644724-643229)	(9406030-9407526)	1496/1497	reverse	0	3636
1365	(6935485-6934021)	(1189559-1191023)	1465/1465	reverse	0	3632
1366	(9003554-9000517)	(4222595-4225647)	3038/3053	reverse	0	3631
1367	(13233032-13236421)	(5924471-5927788)	3390/3318	forward	0	3630
1368	(5137262-5139153)	(12105441-12107293)	1892/1853	forward	0	3630
1369	(12884060-12881433)	(12934551-12937082)	2628/2532	reverse	0	3629
1370	(9360034-9361394)	(4770983-4772340)	1361/1358	forward	0	3629
1371	(9921163-9919576)	(14108563-14110153)	1588/1591	reverse	0	3628
1372	(9747625-9745219)	(14312353-14314723)	2407/2371	reverse	0	3628
1373	(1791987-1790436)	(1956053-1957604)	1552/1552	reverse	0	3624
1374	(15792758-15794709)	(2227875-2229793)	1952/1919	forward	0	3620
1375	(13215874-13218456)	(5911284-5913773)	2583/2490	forward	0	3618
1376	(9747721-9745426)	(14312482-14314747)	2296/2266	reverse	0	3617
1377	(9514554-9512841)	(14541826-14543546)	1714/1721	reverse	0	3617
1378	(14953312-14951807)	(3005465-3006968)	1506/1504	reverse	0	3616
1379	(12502308-12500461)	(13221501-13223330)	1848/1830	reverse	0	3612
1380	(7020189-7022083)	(1007189-1009081)	1895/1893	forward	0	3611
1381	(4209473-4207878)	(5445922-5447510)	1596/1589	reverse	0	3607
1382	(5345363-5348002)	(13444065-13446698)	2640/2634	forward	0	3606
1383	(14165634-14168971)	(3293871-3296930)	3338/3060	forward	0	3603
1384	(5345580-5347920)	(13443835-13446109)	2341/2275	forward	0	3603
1385	(3886197-3884362)	(8071339-8073165)	1836/1827	reverse	0	3598
1386	(5143672-5148353)	(12111820-12116307)	4682/4488	forward	0	3597
1387	(8826980-8829125)	(4476041-4478094)	2146/2054	forward	0	3593
1388	(6006265-6004443)	(15213301-15215147)	1823/1847	reverse	0	3591
1389	(3706244-3704682)	(6247647-6249203)	1563/1557	reverse	0	3588
1390	(14401866-14403402)	(3582619-3584155)	1537/1537	forward	0	3585
1391	(3137900-3134950)	(721460-724419)	2951/2960	reverse	0	3584
1392	(11559036-11557360)	(42469-44148)	1677/1680	reverse	0	3583
1393	(125957-124154)	(9454173-9455985)	1804/1813	reverse	0	3581
1394	(10189636-10187345)	(13823264-13825585)	2292/2322	reverse	0	3580
1395	(3146917-3144356)	(713486-716122)	2562/2637	reverse	0	3579
1396	(8867081-8864929)	(4497246-4499368)	2153/2123	reverse	0	3577
1397	(2260389-2261968)	(6879144-6880717)	1580/1574	forward	0	3577
1398	(5345426-5347946)	(13444035-13446537)	2521/2503	forward	0	3576
1399	(8819459-8821905)	(4461823-4464293)	2447/2471	forward	0	3575
1400	(5123995-5126778)	(12090746-12093585)	2784/2840	forward	0	3573
1401	(4184096-4179951)	(956012-960023)	4146/4012	reverse	0	3572
1402	(13845086-13847191)	(2757178-2759169)	2106/1992	forward	0	3571
1403	(799064-801429)	(9416671-9418928)	2366/2258	forward	0	3570
1404	(10765865-10764392)	(10685088-10686549)	1474/1462	reverse	0	3565
1405	(6597199-6595519)	(10760554-10762265)	1681/1712	reverse	0	3564
1406	(9867987-9865263)	(14168852-14171599)	2725/2748	reverse	0	3563
1407	(6976833-6978949)	(1270595-1272665)	2117/2071	forward	0	3563
1408	(7673014-7671721)	(1122515-1123812)	1294/1298	reverse	0	3560
1409	(9749584-9747347)	(14312881-14315109)	2238/2229	reverse	0	3560
1410	(11569839-11571436)	(1368160-1369748)	1598/1589	forward	0	3558
1411	(7504775-7507208)	(11546495-11548758)	2434/2264	forward	0	3558
1412	(313348-311506)	(8503849-8505686)	1843/1838	reverse	0	3556
1413	(12596859-12598276)	(13034897-13036314)	1418/1418	forward	0	3556
1414	(12428153-12426749)	(13285787-13287191)	1405/1405	reverse	0	3554
1415	(9747583-9745219)	(14312344-14314702)	2365/2359	reverse	0	3551
1416	(621213-619707)	(10065817-10067324)	1507/1508	reverse	0	3547
1417	(825508-824002)	(8982521-8984031)	1507/1511	reverse	0	3546
1418	(11650342-11648302)	(1205796-1207827)	2041/2032	reverse	0	3545
1419	(14848549-14849818)	(3684635-3685901)	1270/1267	forward	0	3540
1420	(6516406-6518070)	(10641359-10643028)	1665/1670	forward	0	3540
1421	(3477128-3475457)	(8083098-8084753)	1672/1656	reverse	0	3539
1422	(14000750-14002431)	(3472745-3474422)	1682/1678	forward	0	3534
1423	(2069314-2070609)	(2154239-2155531)	1296/1293	forward	0	3530
1424	(9749584-9747320)	(14312857-14315109)	2265/2253	reverse	0	3529
1425	(13294002-13295844)	(6004077-6005922)	1843/1846	forward	0	3529
1426	(4175278-4177715)	(968532-970973)	2438/2442	forward	0	3528
1427	(9749556-9747073)	(14312783-14315247)	2484/2465	reverse	0	3526
1428	(9740017-9738084)	(14320544-14322474)	1934/1931	reverse	0	3526
1429	(6135437-6133731)	(14920677-14922377)	1707/1701	reverse	0	3526
1430	(5346287-5348965)	(13440738-13443401)	2679/2664	forward	0	3523
1431	(7887410-7884873)	(11419653-11422256)	2538/2604	reverse	0	3521
1432	(5194408-5192344)	(12150126-12152184)	2065/2059	reverse	0	3521
1433	(6857796-6858999)	(1191302-1192506)	1204/1205	forward	0	3520
1434	(1298225-1301309)	(7510666-7513618)	3085/2953	forward	0	3519
1435	(7397808-7398949)	(10813111-10814249)	1142/1139	forward	0	3518
1436	(15894545-15897007)	(1687597-1690008)	2463/2412	forward	0	3517
1437	(14403685-14406113)	(3585883-3588224)	2429/2342	forward	0	3517
1438	(5246085-5248109)	(12195941-12197974)	2025/2034	forward	0	3517
1439	(12619030-12617321)	(4274863-4276576)	1710/1714	reverse	0	3515
1440	(1569928-1568304)	(7597585-7599438)	1625/1854	reverse	0	3515
1441	(13735246-13733973)	(2619286-2620553)	1274/1268	reverse	0	3514
1442	(421830-420367)	(8809150-8810618)	1464/1469	reverse	0	3513
1443	(7349688-7347654)	(11607704-11609688)	2035/1985	reverse	0	3513
1444	(6449855-6451384)	(10885661-10887179)	1530/1519	forward	0	3512
1445	(5345347-5347965)	(13443941-13446532)	2619/2592	forward	0	3512
1446	(7875967-7874207)	(11431989-11433746)	1761/1758	reverse	0	3508
1447	(1132527-1134374)	(7369143-7370897)	1848/1755	forward	0	3508
1448	(5326214-5329830)	(13417208-13421004)	3617/3797	forward	0	3508
1449	(9747724-9745218)	(14311999-14314493)	2507/2495	reverse	0	3507
1450	(5536684-5540291)	(9607512-9611216)	3608/3705	forward	0	3507
1451	(11926976-11925406)	(11768563-11770186)	1571/1624	reverse	0	3506
1452	(9679114-9677540)	(14381625-14383189)	1575/1565	reverse	0	3506
1453	(5052427-5051056)	(12030646-12032017)	1372/1372	reverse	0	3505
1454	(10210636-10209077)	(13797079-13798644)	1560/1566	reverse	0	3505
1455	(5345341-5347409)	(13443560-13445616)	2069/2057	forward	0	3505
1456	(8708325-8706898)	(1599305-1600726)	1428/1422	reverse	0	3504
1457	(13580369-13579402)	(5201904-5202872)	968/969	reverse	0	3504
1458	(12594441-12595732)	(13032705-13033997)	1292/1293	forward	0	3504
1459	(11174692-11176064)	(449265-450632)	1373/1368	forward	0	3501
1460	(7248101-7249738)	(12547610-12549244)	1638/1635	forward	0	3501
1461	(8591508-8593264)	(7728982-7730715)	1757/1734	forward	0	3496
1462	(2784563-2783195)	(8153448-8154828)	1369/1381	reverse	0	3494
1463	(7750673-7748976)	(11404142-11405835)	1698/1694	reverse	0	3494
1464	(12618996-12617334)	(4910529-4912200)	1663/1672	reverse	0	3491
1465	(9747621-9745218)	(14312255-14314649)	2404/2395	reverse	0	3490
1466	(8392869-8394357)	(7899647-7901120)	1489/1474	forward	0	3490
1467	(12114324-12112716)	(13588479-13590093)	1609/1615	reverse	0	3488
1468	(12074138-12072289)	(13618570-13620419)	1850/1850	reverse	0	3488
1469	(5345426-5347352)	(13443657-13445604)	1927/1948	forward	0	3482
1470	(5346722-5351103)	(13440732-13445020)	4382/4289	forward	0	3480
1471	(10995335-10996678)	(1423465-1424808)	1344/1344	forward	0	3478
1472	(7904641-7902450)	(11406348-11408496)	2192/2149	reverse	0	3476
1473	(13211867-13213786)	(5907299-5909099)	1920/1801	forward	0	3474
1474	(660611-655812)	(9390735-9395311)	4800/4577	reverse	0	3471
1475	(7449699-7448312)	(10260884-10262268)	1388/1385	reverse	0	3471
1476	(12353360-12354768)	(12228717-12230134)	1409/1418	forward	0	3471
1477	(1009086-1007709)	(7110167-7111542)	1378/1376	reverse	0	3469
1478	(7686866-7688813)	(12456091-12458059)	1948/1969	forward	0	3468
1479	(7278653-7280213)	(12575694-12577257)	1561/1564	forward	0	3468
1480	(4174322-4171787)	(931683-934019)	2536/2337	reverse	0	3467
1481	(4820546-4818660)	(12653346-12655235)	1887/1890	reverse	0	3467
1482	(5345408-5347416)	(13443594-13445605)	2009/2012	forward	0	3467
1483	(8509690-8511184)	(11454506-11456027)	1495/1522	forward	0	3465
1484	(12336715-12334518)	(12235649-12237820)	2198/2172	reverse	0	3463
1485	(12794217-12797760)	(13179724-13183169)	3544/3446	forward	0	3463
1486	(9215235-9217299)	(4849299-4851333)	2065/2035	forward	0	3460
1487	(9565297-9563151)	(11927788-11929955)	2147/2168	reverse	0	3456
1488	(12888798-12887339)	(12930405-12931876)	1460/1472	reverse	0	3456
1489	(9881028-9877989)	(14153804-14156948)	3040/3145	reverse	0	3453
1490	(13702178-13703838)	(2639837-2641539)	1661/1703	forward	0	3451
1491	(6737858-6740928)	(10126120-10129217)	3071/3098	forward	0	3451
1492	(12972304-12970729)	(12843690-12845268)	1576/1579	reverse	0	3450
1493	(13435861-13437260)	(5816968-5818364)	1400/1397	forward	0	3450
1494	(3396993-3399338)	(6967730-6970051)	2346/2322	forward	0	3449
1495	(13067721-13065242)	(5681249-5683706)	2480/2458	reverse	0	3443
1496	(1977401-1979334)	(2072193-2074133)	1934/1941	forward	0	3443
1497	(3526317-3524640)	(6060945-6062620)	1678/1676	reverse	0	3442
1498	(15437939-15439276)	(3855113-3856448)	1338/1336	forward	0	3441
1499	(12981880-12980393)	(12837185-12838669)	1488/1485	reverse	0	3438
1500	(5345240-5347415)	(13441281-13443465)	2176/2185	forward	0	3438
1501	(1337716-1338958)	(7287839-7289083)	1243/1245	forward	0	3437
1502	(2085368-2083799)	(2165293-2166847)	1570/1555	reverse	0	3436
1503	(9110254-9111776)	(13783518-13785046)	1523/1529	forward	0	3436
1504	(2111529-2113573)	(2184493-2186439)	2045/1947	forward	0	3435
1505	(5345047-5347125)	(13441440-13443526)	2079/2087	forward	0	3435
1506	(1327852-1328917)	(7280691-7281746)	1066/1056	forward	0	3433
1507	(290161-291584)	(8659587-8660999)	1424/1413	forward	0	3432
1508	(5345346-5347348)	(13441192-13443209)	2003/2018	forward	0	3430
1509	(2193835-2192339)	(6940056-6941547)	1497/1492	reverse	0	3429
1510	(9747551-9745218)	(14312118-14314439)	2334/2322	reverse	0	3429
1511	(11889673-11888282)	(13538929-13540314)	1392/1386	reverse	0	3427
1512	(5346480-5351576)	(13440742-13445778)	5097/5037	forward	0	3426
1513	(9749594-9747391)	(14312803-14314986)	2204/2184	reverse	0	3425
1514	(15934494-15933001)	(2406707-2408200)	1494/1494	reverse	0	3424
1515	(5470602-5472241)	(11746291-11747941)	1640/1651	forward	0	3424
1516	(8234206-8231971)	(11314733-11316902)	2236/2170	reverse	0	3422
1517	(9625710-9623240)	(14436173-14438638)	2471/2466	reverse	0	3421
1518	(9747646-9745225)	(14312182-14314615)	2422/2434	reverse	0	3420
1519	(4428285-4431658)	(5487264-5490511)	3374/3248	forward	0	3417
1520	(5346606-5351796)	(13440742-13445664)	5191/4923	forward	0	3417
1521	(9749584-9747134)	(14312833-14315283)	2451/2451	reverse	0	3414
1522	(7122133-7120012)	(12299692-12301705)	2122/2014	reverse	0	3413
1523	(15640864-15639619)	(2368546-2369789)	1246/1244	reverse	0	3412
1524	(8019206-8017747)	(8771895-8773363)	1460/1469	reverse	0	3412
1525	(9748499-9746227)	(14312703-14314960)	2273/2258	reverse	0	3412
1526	(6837413-6835634)	(10196364-10198206)	1780/1843	reverse	0	3411
1527	(12652258-12654291)	(13073747-13075756)	2034/2010	forward	0	3411
1528	(5624434-5621920)	(9861674-9864110)	2515/2437	reverse	0	3410
1529	(4075200-4073657)	(6981445-6982991)	1544/1547	reverse	0	3408
1530	(6801389-6798016)	(10866855-10870149)	3374/3295	reverse	0	3407
1531	(6177098-6174019)	(14877919-14881073)	3080/3155	reverse	0	3407
1532	(12707105-12708562)	(13116384-13117850)	1458/1467	forward	0	3406
1533	(8764322-8762271)	(4435225-4437303)	2052/2079	reverse	0	3405
1534	(13877083-13879526)	(2787757-2790076)	2444/2320	forward	0	3405
1535	(4063490-4065406)	(8269527-8271507)	1917/1981	forward	0	3403
1536	(7431464-7429863)	(10278995-10280599)	1602/1605	reverse	0	3402
1537	(15078243-15077057)	(4626498-4627684)	1187/1187	reverse	0	3401
1538	(7838164-7837026)	(11326788-11327924)	1139/1137	reverse	0	3399
1539	(7341737-7339982)	(11614894-11616621)	1756/1728	reverse	0	3399
1540	(4965754-4967917)	(14498088-14500221)	2164/2134	forward	0	3397
1541	(12527811-12526305)	(13207170-13208693)	1507/1524	reverse	0	3394
1542	(13751836-13750126)	(2664340-2666014)	1711/1675	reverse	0	3393
1543	(4853574-4850996)	(12621783-12624421)	2579/2639	reverse	0	3387
1544	(14285274-14280964)	(3351640-3355821)	4311/4182	reverse	0	3386
1545	(822864-821542)	(8985543-8986871)	1323/1329	reverse	0	3383
1546	(9749584-9747351)	(14312641-14314871)	2234/2231	reverse	0	3382
1547	(11506101-11507680)	(1408439-1410019)	1580/1581	forward	0	3382
1548	(9655081-9652833)	(14407973-14410282)	2249/2310	reverse	0	3380
1549	(2382676-2383756)	(6569763-6570843)	1081/1081	forward	0	3380
1550	(9677388-9679001)	(1770182-1771783)	1614/1602	forward	0	3379
1551	(11393094-11391957)	(298905-300043)	1138/1139	reverse	0	3378
1552	(2765031-2763326)	(8260564-8262264)	1706/1701	reverse	0	3378
1553	(9749584-9747345)	(14312983-14315216)	2240/2234	reverse	0	3378
1554	(6264588-6261882)	(14789743-14792380)	2707/2638	reverse	0	3378
1555	(10077380-10076155)	(13934591-13935815)	1226/1225	reverse	0	3376
1556	(15927782-15926310)	(2406704-2408173)	1473/1470	reverse	0	3375
1557	(277740-279280)	(8648024-8649555)	1541/1532	forward	0	3375
1558	(6504155-6505341)	(10627747-10628941)	1187/1195	forward	0	3375
1559	(1259946-1261304)	(7473106-7474464)	1359/1359	forward	0	3373
1560	(8319382-8320806)	(7813011-7814429)	1425/1419	forward	0	3372
1561	(5347027-5351099)	(13440824-13444926)	4073/4103	forward	0	3372
1562	(9747881-9745225)	(14311872-14314510)	2657/2639	reverse	0	3371
1563	(7766034-7764507)	(11392841-11394356)	1528/1516	reverse	0	3370
1564	(5938651-5936629)	(15288089-15290121)	2023/2033	reverse	0	3368
1565	(9747567-9745372)	(14312522-14314702)	2196/2181	reverse	0	3366
1566	(6095358-6093526)	(14966337-14968169)	1833/1833	reverse	0	3362
1567	(92529-94043)	(5912243-5913757)	1515/1515	forward	0	3362
1568	(13391520-13389918)	(6264546-6266151)	1603/1606	reverse	0	3361
1569	(2608595-2610340)	(8232898-8234640)	1746/1743	forward	0	3361
1570	(4293546-4294765)	(10607217-10608439)	1220/1223	forward	0	3361
1571	(3596311-3594886)	(6011554-6012982)	1426/1429	reverse	0	3360
1572	(3279239-3277309)	(1591058-1592991)	1931/1934	reverse	0	3359
1573	(15934510-15933001)	(2411416-2412924)	1510/1509	reverse	0	3359
1574	(10233414-10232204)	(15146637-15147847)	1211/1211	reverse	0	3357
1575	(5485248-5483717)	(9545712-9547236)	1532/1525	reverse	0	3356
1576	(5688496-5690673)	(9730767-9732894)	2178/2128	forward	0	3354
1577	(4215223-4211295)	(5440372-5444038)	3929/3667	reverse	0	3352
1578	(3860012-3858371)	(6116885-6118538)	1642/1654	reverse	0	3351
1579	(2454399-2455880)	(8188041-8189521)	1482/1481	forward	0	3349
1580	(3733276-3730244)	(6222640-6225560)	3033/2921	reverse	0	3347
1581	(10328301-10330841)	(11264758-11267264)	2541/2507	forward	0	3347
1582	(14808177-14806473)	(3432159-3433885)	1705/1727	reverse	0	3345
1583	(5097051-5098695)	(12065331-12066975)	1645/1645	forward	0	3345
1584	(103285-100499)	(4978311-4981176)	2787/2866	reverse	0	3344
1585	(2357498-2355736)	(8135698-8137475)	1763/1778	reverse	0	3344
1586	(9672432-9668934)	(14388772-14392481)	3499/3710	reverse	0	3342
1587	(6246259-6244746)	(14807201-14808783)	1514/1583	reverse	0	3341
1588	(993564-991924)	(7122214-7123854)	1641/1641	reverse	0	3339
1589	(9747576-9745218)	(14312207-14314568)	2359/2362	reverse	0	3339
1590	(14749231-14750668)	(2839105-2840545)	1438/1441	forward	0	3339
1591	(11930843-11929361)	(11765108-11766593)	1483/1486	reverse	0	3336
1592	(9677388-9679001)	(1602244-1603845)	1614/1602	forward	0	3336
1593	(88208-87048)	(3525900-3527064)	1161/1165	reverse	0	3335
1594	(8976943-8974386)	(4250246-4252741)	2558/2496	reverse	0	3334
1595	(9147439-9146045)	(15109792-15111196)	1395/1405	reverse	0	3334
1596	(10957267-10959009)	(13185766-13187491)	1743/1726	forward	0	3333
1597	(5226252-5227693)	(12176996-12178441)	1442/1446	forward	0	3330
1598	(3220621-3218248)	(643221-645422)	2374/2202	reverse	0	3326
1599	(3001716-3004226)	(12180682-12182987)	2511/2306	forward	0	3325
1600	(2618536-2616414)	(6999416-7001508)	2123/2093	reverse	0	3324
1601	(11638544-11640913)	(8150952-8153275)	2370/2324	forward	0	3324
1602	(2405372-2403862)	(1075825-1077311)	1511/1487	reverse	0	3322
1603	(15297081-15298724)	(4113043-4114642)	1644/1600	forward	0	3321
1604	(15176014-15173623)	(1548231-1550530)	2392/2300	reverse	0	3320
1605	(9201318-9199804)	(15058602-15060119)	1515/1518	reverse	0	3320
1606	(4135837-4137607)	(844087-845800)	1771/1714	forward	0	3316
1607	(5260514-5262857)	(12210728-12213090)	2344/2363	forward	0	3315
1608	(2699306-2697954)	(6707597-6708949)	1353/1353	reverse	0	3314
1609	(11731260-11732861)	(1336330-1337934)	1602/1605	forward	0	3313
1610	(4088262-4086721)	(6579790-6581334)	1542/1545	reverse	0	3312
1611	(9837158-9839643)	(14278951-14281473)	2486/2523	forward	0	3311
1612	(11471988-11470743)	(108546-109780)	1246/1235	reverse	0	3309
1613	(87052-88235)	(3697103-3698296)	1184/1194	forward	0	3309
1614	(7326701-7328186)	(11556610-11558101)	1486/1492	forward	0	3307
1615	(12869330-12866889)	(12948474-12950784)	2442/2311	reverse	0	3306
1616	(14879842-14878354)	(3829743-3831231)	1489/1489	reverse	0	3305
1617	(8052561-8050795)	(11488423-11490180)	1767/1758	reverse	0	3302
1618	(9749601-9747374)	(14312916-14315136)	2228/2221	reverse	0	3302
1619	(4900527-4902168)	(11849032-11850676)	1642/1645	forward	0	3297
1620	(4974997-4977481)	(11937223-11939752)	2485/2530	forward	0	3296
1621	(9215275-9217370)	(10950839-10952910)	2096/2072	forward	0	3291
1622	(10459389-10460760)	(10379380-10380756)	1372/1377	forward	0	3289
1623	(15510697-15511947)	(4003752-4005005)	1251/1254	forward	0	3288
1624	(5345376-5347411)	(13440964-13443020)	2036/2057	forward	0	3286
1625	(14536034-14537696)	(2889966-2891637)	1663/1672	forward	2.4411e-310	3285
1626	(5345394-5347415)	(13440964-13443003)	2022/2040	forward	2.4411e-310	3284
1627	(8139291-8138066)	(8495840-8497051)	1226/1212	reverse	2.4411e-310	3283
1628	(6685533-6684276)	(10917297-10918551)	1258/1255	reverse	2.4411e-310	3283
1629	(11511497-11513123)	(74168-75764)	1627/1597	forward	2.4411e-310	3283
1630	(13821232-13823588)	(2734666-2736940)	2357/2275	forward	2.4411e-310	3283
1631	(4846568-4845139)	(12629951-12631380)	1430/1430	reverse	2.4411e-310	3282
1632	(7878547-7876289)	(11428888-11431213)	2259/2326	reverse	2.4411e-310	3281
1633	(9294058-9295314)	(4709326-4710580)	1257/1255	forward	2.4411e-310	3281
1634	(4072672-4071063)	(6984327-6985939)	1610/1613	reverse	4.8822e-310	3280
1635	(9747703-9745218)	(14311912-14314388)	2486/2477	reverse	4.8822e-310	3279
1636	(244404-242561)	(9072186-9074008)	1844/1823	reverse	9.76439e-310	3276
1637	(10551716-10549780)	(10615266-10617223)	1937/1958	reverse	1.22055e-309	3275
1638	(6421658-6422910)	(4789504-4790754)	1253/1251	forward	1.70877e-309	3274
1639	(6685672-6687102)	(11027597-11029020)	1431/1424	forward	2.19699e-309	3273
1640	(5347038-5351126)	(13440850-13444926)	4089/4077	forward	2.19699e-309	3273
1641	(11859720-11857903)	(13559417-13561214)	1818/1798	reverse	2.68521e-309	3272
1642	(13139627-13141146)	(5737970-5739492)	1520/1523	forward	2.68521e-309	3272
1643	(5499245-5500905)	(9557613-9559302)	1661/1690	forward	3.17343e-309	3271
1644	(3615498-3617239)	(5348078-5349819)	1742/1742	forward	4.14987e-309	3270
1645	(11616946-11619728)	(12370064-12372758)	2783/2695	forward	4.14987e-309	3270
1646	(9747524-9745225)	(14312118-14314405)	2300/2288	reverse	5.1263e-309	3269
1647	(4896999-4899224)	(11845043-11847227)	2226/2185	forward	5.1263e-309	3269
1648	(8274905-8273371)	(8768227-8769773)	1535/1547	reverse	6.34685e-309	3268
1649	(14477538-14479614)	(2936791-2938840)	2077/2050	forward	2.0017e-308	3263
1650	(11917287-11918652)	(9528557-9529923)	1366/1367	forward	2.0017e-308	3263
1651	(6766751-6768213)	(10152836-10154310)	1463/1475	forward	2.0017e-308	3263
1652	(9907224-9905832)	(14122998-14124390)	1393/1393	reverse	3.14902e-308	3261
1653	(1147707-1149130)	(7382533-7383938)	1424/1406	forward	4.97984e-308	3259
1654	(9831419-9833230)	(14273395-14275230)	1812/1836	forward	7.83592e-308	3257
1655	(12042731-12044124)	(13636293-13637675)	1394/1383	forward	1.23275e-307	3255
1656	(4021918-4019913)	(1061705-1063650)	2006/1946	reverse	4.80164e-307	3249
1657	(9749584-9747408)	(14312905-14315063)	2177/2159	reverse	7.55764e-307	3247
1658	(6126786-6125262)	(14929982-14931509)	1525/1528	reverse	7.55764e-307	3247
1659	(3652369-3650196)	(5306625-5308831)	2174/2207	reverse	9.48122e-307	3246
1660	(5347022-5351134)	(13440738-13444772)	4113/4035	forward	9.48122e-307	3246
1661	(13300666-13303367)	(5359465-5362082)	2702/2618	forward	1.18955e-306	3245
1662	(7804908-7807628)	(11352820-11355479)	2721/2660	forward	1.49249e-306	3244
1663	(138675-137509)	(9440721-9441893)	1167/1173	reverse	1.87232e-306	3243
1664	(718738-716835)	(8804729-8806629)	1904/1901	reverse	2.34907e-306	3242
1665	(11658607-11656320)	(1198463-1200705)	2288/2243	reverse	3.69729e-306	3240
1666	(6760013-6761564)	(10144194-10145745)	1552/1552	forward	3.69729e-306	3240
1667	(46774-45565)	(5039089-5040301)	1210/1213	reverse	4.63857e-306	3239
1668	(3504425-3502294)	(6083717-6085814)	2132/2098	reverse	4.63857e-306	3239
1669	(15887690-15889502)	(1680738-1682532)	1813/1795	forward	5.81958e-306	3238
1670	(5345420-5347874)	(13444089-13446534)	2455/2446	forward	9.15949e-306	3236
1671	(11719253-11721862)	(1323213-1325905)	2610/2693	forward	1.14915e-305	3235
1672	(15108152-15106726)	(4603600-4605029)	1427/1430	reverse	1.80868e-305	3233
1673	(2198267-2196682)	(6938066-6939648)	1586/1583	reverse	1.80868e-305	3233
1674	(1693673-1692630)	(1894358-1895401)	1044/1044	reverse	2.26912e-305	3232
1675	(4409379-4407151)	(6359890-6362019)	2229/2130	reverse	2.84678e-305	3231
1676	(3050149-3048643)	(544364-545873)	1507/1510	reverse	4.48068e-305	3229
1677	(14687004-14688143)	(3561502-3562640)	1140/1139	forward	4.48068e-305	3229
1678	(13287641-13286137)	(6311766-6313270)	1505/1505	reverse	1.11001e-304	3225
1679	(3938716-3936708)	(8010685-8012617)	2009/1933	reverse	1.39259e-304	3224
1680	(6741678-6745193)	(10129658-10132947)	3516/3290	forward	1.39259e-304	3224
1681	(12063378-12065043)	(13626237-13627902)	1666/1666	forward	1.74711e-304	3223
1682	(2284349-2283075)	(6848235-6849503)	1275/1269	reverse	2.19187e-304	3222
1683	(13615230-13613600)	(5172463-5174097)	1631/1635	reverse	2.74986e-304	3221
1684	(6502015-6503334)	(10626048-10627382)	1320/1335	forward	2.74986e-304	3221
1685	(9011727-9013820)	(4352813-4354852)	2094/2040	forward	3.4499e-304	3220
1686	(4148250-4150458)	(898221-900450)	2209/2230	forward	4.32815e-304	3219
1687	(8273380-8274929)	(12352427-12353988)	1550/1562	forward	4.32815e-304	3219
1688	(6872889-6871018)	(10972040-10973842)	1872/1803	reverse	5.42997e-304	3218
1689	(12235713-12234193)	(4947930-4949449)	1521/1520	reverse	6.81229e-304	3217
1690	(1428269-1429642)	(7049958-7051318)	1374/1361	forward	2.11725e-303	3212
1691	(9749584-9747347)	(14313055-14315295)	2238/2241	reverse	1.03572e-302	3205
1692	(5345390-5347080)	(13443273-13444978)	1691/1706	forward	1.29938e-302	3204
1693	(7130991-7133046)	(8823422-8825486)	2056/2065	forward	2.5658e-302	3201
1694	(1797848-1800356)	(7750948-7753295)	2509/2348	forward	3.21899e-302	3200
1695	(10443048-10444833)	(10091349-10093137)	1786/1789	forward	3.21899e-302	3200
1696	(10629519-10631044)	(11225785-11227313)	1526/1529	forward	3.21899e-302	3200
1697	(5131247-5132558)	(12095806-12097111)	1312/1306	forward	3.21899e-302	3200
1698	(14738450-14739988)	(8642700-8644235)	1539/1536	forward	5.06653e-302	3198
1699	(3959362-3957657)	(766103-767799)	1706/1697	reverse	6.35633e-302	3197
1700	(6950233-6951836)	(1237967-1239556)	1604/1590	forward	7.97447e-302	3196
1701	(13218452-13216807)	(4988799-4990439)	1646/1641	reverse	1.57467e-301	3193
1702	(13104242-13105763)	(5713714-5715241)	1522/1528	forward	1.97553e-301	3192
1703	(1422378-1423598)	(7045814-7047034)	1221/1221	forward	3.10939e-301	3190
1704	(3391004-3389598)	(6597355-6598758)	1407/1404	reverse	3.90096e-301	3189
1705	(87056-88239)	(3166031-3167210)	1184/1180	forward	3.90096e-301	3189
1706	(1856898-1855467)	(7649948-7651343)	1432/1396	reverse	4.89403e-301	3188
1707	(15519545-15521660)	(3941783-3943787)	2116/2005	forward	7.70297e-301	3186
1708	(9749584-9747428)	(14312959-14315109)	2157/2151	reverse	9.66393e-301	3185
1709	(9749584-9747479)	(14313007-14315109)	2106/2103	reverse	1.52106e-300	3183
1710	(15508273-15509665)	(3999326-4000717)	1393/1392	forward	2.39407e-300	3181
1711	(10494604-10496999)	(10415635-10418092)	2396/2458	forward	2.39407e-300	3181
1712	(10574045-10573024)	(10355566-10356588)	1022/1023	reverse	3.76815e-300	3179
1713	(5852403-5850768)	(9892637-9894221)	1636/1585	reverse	5.93088e-300	3177
1714	(9142308-9140843)	(15114109-15115578)	1466/1470	reverse	5.93088e-300	3177
1715	(7686650-7685129)	(12447166-12448687)	1522/1522	reverse	1.46927e-299	3173
1716	(15010951-15012902)	(2904948-2906809)	1952/1862	forward	1.84331e-299	3172
1717	(13025103-13026885)	(5669552-5671308)	1783/1757	forward	1.84331e-299	3172
1718	(1749230-1747291)	(1851888-1853786)	1940/1899	reverse	3.63986e-299	3169
1719	(9570347-9568033)	(14492998-14495296)	2315/2299	reverse	3.63986e-299	3169
1720	(8282767-8284160)	(11712482-11713875)	1394/1394	forward	4.56646e-299	3168
1721	(8525509-8522655)	(9952583-9955410)	2855/2828	reverse	1.13126e-298	3164
1722	(14395207-14396565)	(3020919-3022277)	1359/1359	forward	1.41925e-298	3163
1723	(6531365-6533732)	(10654137-10656342)	2368/2206	forward	2.23383e-298	3161
1724	(9772229-9774120)	(14198253-14200231)	1892/1979	forward	2.23383e-298	3161
1725	(1283819-1286307)	(7492593-7494935)	2489/2343	forward	2.8025e-298	3160
1726	(9787466-9788750)	(14221136-14222414)	1285/1279	forward	4.41099e-298	3158
1727	(14109552-14112844)	(3234373-3237817)	3293/3445	forward	1.37093e-297	3153
1728	(3462689-3460721)	(8095377-8097285)	1969/1909	reverse	1.71993e-297	3152
1729	(10369848-10368070)	(11098675-11100451)	1779/1777	reverse	1.71993e-297	3152
1730	(14381526-14384513)	(3013362-3016216)	2988/2855	forward	3.39623e-297	3149
1731	(7339750-7338603)	(15295118-15296262)	1148/1145	reverse	4.26082e-297	3148
1732	(12618995-12617463)	(4271929-4273458)	1533/1530	reverse	8.41356e-297	3145
1733	(7136739-7135471)	(12287137-12288405)	1269/1269	reverse	1.05554e-296	3144
1734	(13122286-13124682)	(5723261-5725566)	2397/2306	forward	1.05554e-296	3144
1735	(12403532-12402236)	(13312144-13313440)	1297/1297	reverse	1.32425e-296	3143
1736	(740359-738960)	(8882950-8884323)	1400/1374	reverse	2.08431e-296	3141
1737	(9747513-9745225)	(14312039-14314300)	2289/2262	reverse	2.08431e-296	3141
1738	(6022193-6021005)	(15196912-15198113)	1189/1202	reverse	2.08431e-296	3141
1739	(8213315-8214607)	(8484621-8485913)	1293/1293	forward	2.08431e-296	3141
1740	(8756537-8754548)	(4443001-4445005)	1990/2005	reverse	2.61492e-296	3140
1741	(6010128-6008424)	(15209148-15210879)	1705/1732	reverse	2.61492e-296	3140
1742	(5345347-5347901)	(13444172-13446711)	2555/2540	forward	2.61492e-296	3140
1743	(14732920-14731408)	(12203241-12204764)	1513/1524	reverse	3.2806e-296	3139
1744	(4738475-4736198)	(12733137-12735414)	2278/2278	reverse	4.11576e-296	3138
1745	(11139464-11137566)	(11528381-11530282)	1899/1902	reverse	8.12712e-296	3135
1746	(9747412-9745218)	(14312401-14314598)	2195/2198	reverse	8.12712e-296	3135
1747	(13760365-13762747)	(2674383-2676763)	2383/2381	forward	8.12712e-296	3135
1748	(4376208-4377451)	(5834097-5835343)	1244/1247	forward	1.01961e-295	3134
1749	(6478467-6476435)	(10912825-10914870)	2033/2046	reverse	1.27917e-295	3133
1750	(6438082-6440100)	(4810619-4812612)	2019/1994	forward	1.27917e-295	3133
1751	(2057553-2059327)	(8947628-8949412)	1775/1785	forward	1.60481e-295	3132
1752	(8714512-8712359)	(1593752-1595911)	2154/2160	reverse	2.52589e-295	3130
1753	(5345347-5347041)	(13443284-13444981)	1695/1698	forward	3.97563e-295	3128
1754	(4665753-4663280)	(12790650-12793084)	2474/2435	reverse	4.98772e-295	3127
1755	(9729241-9726691)	(14331795-14334278)	2551/2484	reverse	6.25745e-295	3126
1756	(8419911-8421491)	(7924303-7925889)	1581/1587	forward	6.25745e-295	3126
1757	(13730359-13732013)	(5166431-5168085)	1655/1655	forward	7.85042e-295	3125
1758	(4121871-4120226)	(820621-822282)	1646/1662	reverse	9.84892e-295	3124
1759	(8598140-8599961)	(7735161-7736969)	1822/1809	forward	9.84892e-295	3124
1760	(7153700-7151953)	(12274726-12276455)	1748/1730	reverse	1.23562e-294	3123
1761	(12848103-12846177)	(12966680-12968600)	1927/1921	reverse	1.23562e-294	3123
1762	(886803-889672)	(8969184-8972109)	2870/2926	forward	1.55017e-294	3122
1763	(3571182-3569916)	(6026232-6027489)	1267/1258	reverse	2.4399e-294	3120
1764	(8593934-8596315)	(7731334-7733650)	2382/2317	forward	4.8179e-294	3117
1765	(840435-842428)	(8926070-8927934)	1994/1865	forward	6.04441e-294	3116
1766	(2035504-2034301)	(2025560-2026741)	1204/1182	reverse	7.58315e-294	3115
1767	(430721-429551)	(9186350-9187521)	1171/1172	reverse	7.58315e-294	3115
1768	(9749584-9747377)	(14313031-14315234)	2208/2204	reverse	7.58315e-294	3115
1769	(9008456-9006366)	(4216463-4218552)	2091/2090	reverse	9.51361e-294	3114
1770	(8700812-8699337)	(1612277-1613748)	1476/1472	reverse	1.4974e-293	3112
1771	(11262757-11263932)	(243657-244829)	1176/1173	forward	1.4974e-293	3112
1772	(1958071-1956604)	(2044228-2045652)	1468/1425	reverse	2.95681e-293	3109
1773	(4709336-4708254)	(12749896-12750979)	1083/1084	reverse	9.18971e-293	3104
1774	(5038524-5037453)	(12012136-12013196)	1072/1061	reverse	1.15292e-292	3103
1775	(5885219-5883868)	(9992074-9993426)	1352/1353	reverse	1.44642e-292	3102
1776	(1724128-1720273)	(1871741-1875364)	3856/3624	reverse	2.27659e-292	3100
1777	(4810745-4809729)	(12663184-12664199)	1017/1016	reverse	2.27659e-292	3100
1778	(10192168-10189906)	(13820708-13823035)	2263/2328	reverse	3.58324e-292	3098
1779	(5347314-5350652)	(13441171-13444497)	3339/3327	forward	4.49543e-292	3097
1780	(7725396-7726594)	(10821371-10822574)	1199/1204	forward	5.63984e-292	3096
1781	(13979784-13981588)	(3453041-3454881)	1805/1841	forward	8.87684e-292	3094
1782	(2645553-2644101)	(8446755-8448213)	1453/1459	reverse	1.11366e-291	3093
1783	(9506812-9503177)	(14547532-14550937)	3636/3406	reverse	1.11366e-291	3093
1784	(1845621-1843532)	(1976845-1978928)	2090/2084	reverse	1.75285e-291	3091
1785	(5345341-5347778)	(13444082-13446519)	2438/2438	forward	1.75285e-291	3091
1786	(6946176-6948123)	(1233846-1235813)	1948/1968	forward	2.19908e-291	3090
1787	(4544922-4546094)	(5597836-5599008)	1173/1173	forward	2.19908e-291	3090
1788	(5345347-5346978)	(13443347-13444981)	1632/1635	forward	2.19908e-291	3090
1789	(5345575-5347907)	(13444376-13446693)	2333/2318	forward	2.7589e-291	3089
1790	(11040981-11041901)	(1495432-1496352)	921/921	forward	3.46124e-291	3088
1791	(8227077-8225045)	(10240391-10242302)	2033/1912	reverse	4.34238e-291	3087
1792	(5253081-5254712)	(2978531-2980129)	1632/1599	forward	8.57462e-291	3084
1793	(6906247-6904242)	(10322439-10324536)	2006/2098	reverse	1.07575e-290	3083
1794	(1885839-1884508)	(1969762-1971092)	1332/1331	reverse	1.3496e-290	3082
1795	(4223564-4222292)	(5431262-5432540)	1273/1279	reverse	1.3496e-290	3082
1796	(5375829-5377392)	(13474595-13476146)	1564/1552	forward	1.69317e-290	3081
1797	(8777436-8775466)	(4421675-4423637)	1971/1963	reverse	6.602e-290	3075
1798	(5887907-5889372)	(9967097-9968562)	1466/1466	forward	6.602e-290	3075
1799	(12979614-12978248)	(12838783-12840149)	1367/1367	reverse	8.28269e-290	3074
1800	(14113154-14114705)	(3246034-3247581)	1552/1548	forward	8.28269e-290	3074
1801	(2556990-2555293)	(3108083-3109768)	1698/1686	reverse	1.03912e-289	3073
1802	(8135069-8136959)	(8497269-8499176)	1891/1908	forward	1.03912e-289	3073
1803	(5550103-5552264)	(9620921-9623080)	2162/2160	forward	1.03912e-289	3073
1804	(15860307-15861431)	(1647589-1648707)	1125/1119	forward	1.30365e-289	3072
1805	(6888428-6886679)	(10960115-10961859)	1750/1745	reverse	1.63553e-289	3071
1806	(503238-504479)	(9156163-9157409)	1242/1247	forward	1.63553e-289	3071
1807	(9528895-9527082)	(14531630-14533448)	1814/1819	reverse	2.57424e-289	3069
1808	(8630562-8631981)	(1794387-1795776)	1420/1390	forward	3.22957e-289	3068
1809	(14792753-14794731)	(3039624-3041622)	1979/1999	forward	4.05173e-289	3067
1810	(5363801-5365370)	(13460603-13462200)	1570/1598	forward	6.37723e-289	3065
1811	(5384806-5386251)	(13482406-13483857)	1446/1452	forward	6.37723e-289	3065
1812	(6308838-6310539)	(14742556-14744135)	1702/1580	forward	6.37723e-289	3065
1813	(8796813-8793655)	(4402501-4405687)	3159/3187	reverse	8.00069e-289	3064
1814	(13558588-13556384)	(5222675-5224832)	2205/2158	reverse	1.25927e-288	3062
1815	(1273155-1274448)	(7483271-7484561)	1294/1291	forward	1.57985e-288	3061
1816	(3833724-3830013)	(6141314-6144865)	3712/3552	reverse	2.4866e-288	3059
1817	(13701052-13699598)	(2645886-2647354)	1455/1469	reverse	4.91013e-288	3056
1818	(8034537-8032927)	(8450441-8451987)	1611/1547	reverse	6.16011e-288	3055
1819	(14987699-14988770)	(3737321-3738389)	1072/1069	forward	6.16011e-288	3055
1820	(6595723-6597167)	(9799018-9800483)	1445/1466	forward	7.7283e-288	3054
1821	(10521820-10526164)	(11101786-11106269)	4345/4484	forward	7.7283e-288	3054
1822	(11728129-11730673)	(1332492-1335080)	2545/2589	forward	2.40194e-287	3049
1823	(4015714-4014464)	(1067936-1069192)	1251/1257	reverse	3.01341e-287	3048
1824	(8602137-8603408)	(7739230-7740507)	1272/1278	forward	3.78054e-287	3047
1825	(10466255-10468748)	(10385279-10387758)	2494/2480	forward	3.78054e-287	3047
1826	(4910372-4912127)	(11872706-11874372)	1756/1667	forward	4.74296e-287	3046
1827	(9747560-9745218)	(14311896-14314259)	2343/2364	reverse	5.95038e-287	3045
1828	(5399184-5400790)	(13497036-13498612)	1607/1577	forward	7.46519e-287	3044
1829	(3430700-3427990)	(6760914-6763603)	2711/2690	reverse	9.36562e-287	3043
1830	(14266804-14269030)	(3157020-3159204)	2227/2185	forward	9.36562e-287	3043
1831	(11485826-11484558)	(106295-107560)	1269/1266	reverse	1.84937e-286	3040
1832	(4561504-4562381)	(5609222-5610098)	878/877	forward	1.84937e-286	3040
1833	(6983789-6985196)	(1278138-1279541)	1408/1404	forward	2.32017e-286	3039
1834	(14778848-14777585)	(2862792-2864055)	1264/1264	reverse	2.91081e-286	3038
1835	(9412123-9410820)	(14611585-14612882)	1304/1298	reverse	2.91081e-286	3038
1836	(14089000-14091797)	(3214094-3216722)	2798/2629	forward	4.58148e-286	3036
1837	(14427255-14425273)	(4682073-4684045)	1983/1973	reverse	9.04676e-286	3033
1838	(5620759-5619531)	(9865341-9866560)	1229/1220	reverse	1.7864e-285	3030
1839	(7755957-7753252)	(11399270-11401720)	2706/2451	reverse	1.7864e-285	3030
1840	(1506607-1508038)	(7547386-7548817)	1432/1432	forward	1.7864e-285	3030
1841	(14299160-14297517)	(3108133-3109771)	1644/1639	reverse	2.24117e-285	3029
1842	(5345347-5346941)	(13443326-13444926)	1595/1601	forward	2.81171e-285	3028
1843	(11623575-11625957)	(12375954-12378275)	2383/2322	forward	3.5275e-285	3027
1844	(10795878-10797440)	(10601331-10602868)	1563/1538	forward	4.4255e-285	3026
1845	(5345241-5347400)	(13443706-13445865)	2160/2160	forward	6.96552e-285	3024
1846	(111666-109985)	(4970553-4972235)	1682/1683	reverse	8.73875e-285	3023
1847	(9816680-9817634)	(14256384-14257332)	955/949	forward	8.73875e-285	3023
1848	(10041127-10039772)	(13978011-13979351)	1356/1341	reverse	1.09634e-284	3022
1849	(1040267-1039128)	(7086662-7087805)	1140/1144	reverse	1.37544e-284	3021
1850	(4454050-4456316)	(5521750-5523894)	2267/2145	forward	2.16487e-284	3019
1851	(285575-287005)	(8654368-8655798)	1431/1431	forward	2.16487e-284	3019
1852	(782129-779972)	(12290527-12292594)	2158/2068	reverse	3.4074e-284	3017
1853	(1551502-1550073)	(1518765-1520188)	1430/1424	reverse	4.27483e-284	3016
1854	(2649625-2648070)	(8441827-8443404)	1556/1578	reverse	5.36308e-284	3015
1855	(936919-935306)	(7178187-7179827)	1614/1641	reverse	6.72838e-284	3014
1856	(9615073-9613065)	(14447022-14449029)	2009/2008	reverse	8.44123e-284	3013
1857	(4606328-4608271)	(5649433-5651379)	1944/1947	forward	1.32861e-283	3011
1858	(5345347-5347379)	(13443836-13445865)	2033/2030	forward	1.66684e-283	3010
1859	(9749584-9747478)	(14313103-14315215)	2107/2113	reverse	2.09117e-283	3009
1860	(8311834-8313240)	(7805849-7807256)	1407/1408	forward	2.09117e-283	3009
1861	(3836179-3833337)	(6138832-6141701)	2843/2870	reverse	4.12929e-283	3006
1862	(7172948-7171521)	(12258083-12259510)	1428/1428	reverse	4.12929e-283	3006
1863	(13225359-13227242)	(5916870-5918819)	1884/1950	forward	4.12929e-283	3006
1864	(5701912-5703844)	(9743061-9744963)	1933/1903	forward	4.12929e-283	3006
1865	(3654874-3653524)	(5304346-5305695)	1351/1350	reverse	5.18049e-283	3005
1866	(9997934-9996148)	(14026197-14028029)	1787/1833	reverse	8.15384e-283	3003
1867	(8665101-8663606)	(1774833-1776313)	1496/1481	reverse	1.02296e-282	3002
1868	(5724843-5726237)	(9761558-9762943)	1395/1386	forward	1.02296e-282	3002
1869	(1628078-1629699)	(10457416-10459059)	1622/1644	forward	1.02296e-282	3002
1870	(11792299-11790991)	(9523301-9524606)	1309/1306	reverse	1.28338e-282	3001
1871	(5460470-5462448)	(12440888-12442919)	1979/2032	forward	2.01997e-282	2999
1872	(7856102-7857964)	(11362032-11363887)	1863/1856	forward	2.5342e-282	2998
1873	(2379278-2380547)	(6566787-6568050)	1270/1264	forward	5.00412e-282	2995
1874	(5615474-5614269)	(9869476-9870681)	1206/1206	reverse	6.27803e-282	2994
1875	(2066226-2067726)	(2151563-2153003)	1501/1441	forward	6.27803e-282	2994
1876	(7387630-7386352)	(10256790-10258071)	1279/1282	reverse	7.87624e-282	2993
1877	(13658965-13657424)	(5155947-5157518)	1542/1572	reverse	9.88131e-282	2992
1878	(2645553-2644102)	(3608191-3609649)	1452/1459	reverse	1.23968e-281	2991
1879	(7810053-7808867)	(11355690-11356876)	1187/1187	reverse	1.23968e-281	2991
1880	(5528683-5530203)	(9599933-9601441)	1521/1509	forward	1.55527e-281	2990
1881	(12801269-12803218)	(13189199-13191157)	1950/1959	forward	1.9512e-281	2989
1882	(8667753-8666660)	(1767263-1768353)	1094/1091	reverse	3.07109e-281	2987
1883	(5047016-5045402)	(12002875-12004499)	1615/1625	reverse	3.07109e-281	2987
1884	(8106289-8108685)	(8345794-8348190)	2397/2397	forward	9.54489e-281	2982
1885	(5347018-5350569)	(13441502-13444942)	3552/3441	forward	9.54489e-281	2982
1886	(15389353-15391185)	(4051846-4053603)	1833/1758	forward	1.19748e-280	2981
1887	(7631693-7630144)	(10297547-10299090)	1550/1544	reverse	1.50232e-280	2980
1888	(534847-533339)	(9349642-9351256)	1509/1615	reverse	1.88477e-280	2979
1889	(1073985-1076531)	(7225146-7227575)	2547/2430	forward	1.88477e-280	2979
1890	(7369900-7371491)	(11585644-11587244)	1592/1601	forward	2.96653e-280	2977
1891	(3243638-3242144)	(625070-626544)	1495/1475	reverse	3.72173e-280	2976
1892	(12855864-12854166)	(12960831-12962473)	1699/1643	reverse	4.66918e-280	2975
1893	(10214449-10212912)	(15165047-15166603)	1538/1557	reverse	4.66918e-280	2975
1894	(3402972-3404098)	(6976750-6977874)	1127/1125	forward	5.85782e-280	2974
1895	(5345389-5347756)	(13444352-13446713)	2368/2362	forward	5.85782e-280	2974
1896	(13125489-13127028)	(5726135-5727671)	1540/1537	forward	7.34906e-280	2973
1897	(12737391-12739681)	(13156202-13158385)	2291/2184	forward	9.21993e-280	2972
1898	(11323358-11321922)	(3892125-3893567)	1437/1443	reverse	1.15671e-279	2971
1899	(5612181-5608540)	(9693257-9696933)	3642/3677	reverse	1.15671e-279	2971
1900	(5347354-5351107)	(13440965-13444772)	3754/3808	forward	1.15671e-279	2971
1901	(1852559-1848614)	(7654093-7657613)	3946/3521	reverse	1.8206e-279	2969
1902	(2279598-2277977)	(12247313-12248943)	1622/1631	reverse	1.8206e-279	2969
1903	(9303380-9304408)	(4716299-4717329)	1029/1031	forward	1.8206e-279	2969
1904	(5149352-5150488)	(12117231-12118370)	1137/1140	forward	1.8206e-279	2969
1905	(9749580-9747746)	(14313281-14315109)	1835/1829	reverse	2.86554e-279	2967
1906	(13997627-13999774)	(3469773-3471834)	2148/2062	forward	2.86554e-279	2967
1907	(10456437-10457978)	(10376773-10378323)	1542/1551	forward	2.86554e-279	2967
1908	(8824146-8825644)	(4466717-4468221)	1499/1505	forward	4.51021e-279	2965
1909	(14752760-14754288)	(2842106-2843608)	1529/1503	forward	5.65839e-279	2964
1910	(5345341-5347778)	(13444292-13446711)	2438/2420	forward	5.65839e-279	2964
1911	(270627-272203)	(8642658-8644231)	1577/1574	forward	1.11733e-278	2961
1912	(9758782-9755686)	(14300777-14303848)	3097/3072	reverse	1.75862e-278	2959
1913	(5345347-5347274)	(13443920-13445823)	1928/1904	forward	1.75862e-278	2959
1914	(13568036-13567239)	(5213263-5214062)	798/800	reverse	2.76798e-278	2957
1915	(1067918-1069068)	(7213801-7214956)	1151/1156	forward	2.76798e-278	2957
1916	(10451087-10452819)	(10091363-10093119)	1733/1757	forward	4.35666e-278	2955
1917	(4132592-4129830)	(810928-813584)	2763/2657	reverse	5.46574e-278	2954
1918	(14370823-14371934)	(3770675-3771777)	1112/1103	forward	6.85717e-278	2953
1919	(13596411-13595568)	(5188007-5188855)	844/849	reverse	8.60281e-278	2952
1920	(1985012-1986787)	(2078969-2080744)	1776/1776	forward	1.69874e-277	2949
1921	(11634342-11635887)	(12389698-12391231)	1546/1534	forward	1.69874e-277	2949
1922	(15537064-15535456)	(3930905-3932492)	1609/1588	reverse	5.27966e-277	2944
1923	(939717-938451)	(7174625-7175888)	1267/1264	reverse	5.27966e-277	2944
1924	(11041437-11042349)	(1495204-1496116)	913/913	forward	6.62371e-277	2943
1925	(5345389-5347287)	(13443911-13445821)	1899/1911	forward	6.62371e-277	2943
1926	(8539296-8537791)	(7676718-7678229)	1506/1512	reverse	8.30992e-277	2942
1927	(5345334-5346893)	(13443439-13445004)	1560/1566	forward	8.30992e-277	2942
1928	(4903689-4904823)	(11863954-11865088)	1135/1135	forward	1.30794e-276	2940
1929	(9749581-9747505)	(14313154-14315215)	2077/2062	reverse	1.64091e-276	2939
1930	(14295120-14296750)	(15343322-15344974)	1631/1653	forward	1.64091e-276	2939
1931	(4240365-4237661)	(6624687-6627406)	2705/2720	reverse	2.58271e-276	2937
1932	(7119457-7118078)	(12302394-12303734)	1380/1341	reverse	2.58271e-276	2937
1933	(7312806-7314659)	(11646832-11648573)	1854/1742	forward	2.58271e-276	2937
1934	(8844659-8843263)	(4514409-4515805)	1397/1397	reverse	4.06506e-276	2935
1935	(9116106-9118997)	(13789838-13792790)	2892/2953	forward	5.09991e-276	2934
1936	(7761422-7760214)	(11395755-11396963)	1209/1209	reverse	6.3982e-276	2933
1937	(8973378-8971520)	(4253591-4255413)	1859/1823	reverse	1.00705e-275	2931
1938	(1586366-1587684)	(9960224-9961523)	1319/1300	forward	1.58504e-275	2929
1939	(403547-405324)	(9241654-9243401)	1778/1748	forward	1.98855e-275	2928
1940	(8375332-8376600)	(2420930-2422196)	1269/1267	forward	2.49478e-275	2927
1941	(11006418-11004917)	(1408551-1410046)	1502/1496	reverse	3.12988e-275	2926
1942	(2913478-2914799)	(6517303-6518607)	1322/1305	forward	4.92628e-275	2924
1943	(1204551-1206731)	(7423810-7425799)	2181/1990	forward	4.92628e-275	2924
1944	(364462-365783)	(8623367-8624705)	1322/1339	forward	3.02332e-274	2916
1945	(13553214-13552011)	(5228077-5229280)	1204/1204	reverse	4.75856e-274	2914
1946	(9748808-9746556)	(14311737-14313983)	2253/2247	reverse	4.75856e-274	2914
1947	(12321364-12323012)	(6473153-6474804)	1649/1652	forward	4.75856e-274	2914
1948	(5924573-5923147)	(9965522-9966955)	1427/1434	reverse	7.48974e-274	2912
1949	(14546417-14547512)	(3766832-3767927)	1096/1096	forward	9.39641e-274	2911
1950	(14501903-14504614)	(2953953-2956563)	2712/2611	forward	1.17885e-273	2910
1951	(14758839-14760076)	(2847674-2848905)	1238/1232	forward	1.47895e-273	2909
1952	(2008788-2010708)	(2102438-2104329)	1921/1892	forward	2.3278e-273	2907
1953	(11776532-11774017)	(9470661-9473033)	2516/2373	reverse	2.92039e-273	2906
1954	(14296751-14295151)	(3108101-3109730)	1601/1630	reverse	3.66384e-273	2905
1955	(9748985-9747141)	(14312367-14314187)	1845/1821	reverse	3.66384e-273	2905
1956	(959210-957982)	(7151581-7152806)	1229/1226	reverse	1.13871e-272	2900
1957	(9546491-9544697)	(14514947-14516759)	1795/1813	reverse	1.13871e-272	2900
1958	(363402-362377)	(8564728-8565753)	1026/1026	reverse	1.79228e-272	2898
1959	(7252351-7254147)	(12552328-12554104)	1797/1777	forward	2.24854e-272	2897
1960	(2200560-2199594)	(6935613-6936579)	967/967	reverse	4.44005e-272	2894
1961	(4077166-4075979)	(6979497-6980687)	1188/1191	reverse	4.44005e-272	2894
1962	(8126391-8127567)	(8448735-8449911)	1177/1177	forward	4.44005e-272	2894
1963	(2840862-2839274)	(6252881-6254484)	1589/1604	reverse	5.57037e-272	2893
1964	(15677930-15675953)	(2332940-2334899)	1978/1960	reverse	6.98843e-272	2892
1965	(9749584-9747719)	(14313226-14315109)	1866/1884	reverse	1.73126e-271	2888
1966	(15620754-15618943)	(2387248-2388932)	1812/1685	reverse	2.72492e-271	2886
1967	(10718771-10720516)	(10523514-10525262)	1746/1749	forward	3.41861e-271	2885
1968	(5345347-5347694)	(13444361-13446693)	2348/2333	forward	3.41861e-271	2885
1969	(14614096-14612071)	(3538693-3540581)	2026/1889	reverse	4.28889e-271	2884
1970	(8012500-8010967)	(8779213-8780746)	1534/1534	reverse	4.28889e-271	2884
1971	(9380813-9378868)	(14644224-14646182)	1946/1959	reverse	4.28889e-271	2884
1972	(8325493-8327152)	(7819397-7821076)	1660/1680	forward	4.28889e-271	2884
1973	(9649326-9648134)	(14413790-14414979)	1193/1190	reverse	5.38072e-271	2883
1974	(14434483-14432753)	(4675881-4677499)	1731/1619	reverse	6.7505e-271	2882
1975	(15216307-15214850)	(7615741-7617207)	1458/1467	reverse	6.7505e-271	2882
1976	(10971103-10972853)	(1441550-1443237)	1751/1688	forward	6.7505e-271	2882
1977	(13157958-13159746)	(5756891-5758635)	1789/1745	forward	8.46899e-271	2881
1978	(5772311-5770650)	(9792363-9793997)	1662/1635	reverse	1.0625e-270	2880
1979	(1217403-1219090)	(7433399-7435086)	1688/1688	forward	2.09804e-270	2877
1980	(11394832-11395882)	(132151-133198)	1051/1048	forward	2.63215e-270	2876
1981	(6549457-6551204)	(10670836-10672544)	1748/1709	forward	2.63215e-270	2876
1982	(4586017-4587570)	(5629066-5630577)	1554/1512	forward	3.30222e-270	2875
1983	(1201691-1203711)	(7421527-7423566)	2021/2040	forward	3.30222e-270	2875
1984	(5631962-5629647)	(9853707-9856003)	2316/2297	reverse	4.14287e-270	2874
1985	(4565195-4567606)	(5611473-5613860)	2412/2388	forward	4.14287e-270	2874
1986	(863177-864122)	(8943532-8944477)	946/946	forward	4.14287e-270	2874
1987	(1572950-1570947)	(7621673-7623679)	2004/2007	reverse	5.19753e-270	2873
1988	(6249149-6249920)	(14800056-14800827)	772/772	forward	6.52067e-270	2872
1989	(4581533-4582606)	(5626344-5627415)	1074/1072	forward	8.18066e-270	2871
1990	(10822177-10821081)	(10330515-10331614)	1097/1100	reverse	2.02661e-269	2867
1991	(13194431-13195953)	(8260727-8262249)	1523/1523	forward	4.00182e-269	2864
1992	(13829421-13830747)	(2741476-2742784)	1327/1309	forward	9.9138e-269	2860
1993	(4548900-4551148)	(5600281-5602362)	2249/2082	forward	1.24376e-268	2859
1994	(8020403-8021542)	(2678583-2679722)	1140/1140	forward	1.95762e-268	2857
1995	(7681375-7679633)	(12450601-12452292)	1743/1692	reverse	2.45597e-268	2856
1996	(1385723-1386874)	(7330971-7332120)	1152/1150	forward	3.86558e-268	2854
1997	(5347192-5351049)	(13440743-13444553)	3858/3811	forward	3.86558e-268	2854
1998	(5345902-5348044)	(13444346-13446482)	2143/2137	forward	3.86558e-268	2854
[truncated: 12,833 more rows]

## Sheet: Table S5
	S. lignohabitans				tBLASTn_results						S. novakii
Mycotoxin	Protein product	Uniprot_ID	Query_length		bit_score	score	E-value	identity	positives		hit_location	hit_from	hit_to	alignment_length	sequence	true_orthology
ZEA	Carboxypeptidase (EC 3.4.16.-)	A0A167C8Y8	538		959.133	2478	0	445	498		contig_6	3285722	3287320	539	TGAAGATTCTTGCCTCGGGGTTGATATCATCATTGCTGATTAGAAATGTCAATGGATTGGTAGATTTCCAATTACCATTTCTTAGCGGCGGCGACGTTCAGCAACCAGAAATAGTTGGTCCCAGTATCTATGAACAAGCGGCGGCATACTTTGGAGAGCCAATGAAAATTGATGGTGCTTCAAATGAAGATATTAATCTGTTAACTTCTGTTTGGGATTCTCTTGAAAAAGAATATCCAGAAAAAGTTAAACACATTTTGACTCCTTCAGAACCAAAAGCTAAGATTAACCAACGAAATGATTGGCTATATCATGTTACCAATAAAGAAACTGCTCCTGGTCATTCGTTGCGAATCAAATCTCCTAAATCATTGGGAATTGATAAAGTTAAGCAATATT…	1
		A0A167C8Y8			514.612	1324	0	253	310		contig_6	4388478	4389626	393	ACAATCAAATACCTCAAATACCACTTGGCATAGACACTACTCATACAGTTATCCAACAGGCTATTGAATATTTTGATGAACAAAAATCATCATTATCTCCCCATTTATACTCCATTTGGGACTCATTAATTCAAGATCATCCTGAAGAAGTTAAAAAAGCATTGACTCCTTCTTACCCAATTCCAATTTCTCGTCAAGCTAACTGGTTATATCATGTTACAAATCAGGAGCTCCCTGATCATCAATTACGAATAAAATCCCCGGATCAATTGGAAATTGACTCCGTGAAGCAATATTCTGGTTACTTGGATATCGAAAATGATAAGCACCTTTTCTTCTGGTTTTTTGAATCCCGTAATGATCCTGGAACTGATCCAGTGATTCTTTGGATCAATGGTG…	0
		A0A167C8Y8			145.206	365	0	66	77		contig_6	4389704	4389979	92	AATTCTATTCCGAAGGGGATCGGTCTAAGCCATTCCATCAGGACGTGGCTTATTTGTTAGAAGCAGGTATCCCTGTACTCATTTATGCTGGCGACAAAGACTTCCAGTGCAACTGGCTGGGCAATCAAGCTTGGGTAAACGCATTGGAATGGAGTAAAGGAGCAGAGTTTAAAGAAGCCTCTATGCAGAACTGGCTTGTTGATGATGAAGTGGCAGGAGAAGTCAAAAATGTCGAAAAGTTCACTTTCTTACGTGTTTATAATGCTGGTCATATGG	0
		A0A167C8Y8			41.5874	96	0	15	21		contig_6	4390035	4390106	24	TAGTGCCATTCAATCAACCAAAGAATTCTCTGGAAATGGTCAATCGATGGATCTCTGGAGACTACAGATACA	0
		A0A167C8Y8			301.982	772	6.09239e-90	157	244		contig_6	1103975	1105213	420	CTAAAAGAATAATCTCCCAACATCCACGTATTAATCAATTGCAAAGTTTCTTGTGGCTTGTCATGAGCTACCAAGTGACCTGCTTGGAAAAGTCGTACAAATGATAGGTGATCATGATTAGTAGCTTCCCCTATAATATTTCCGTTGAACACCAAGTTAGAAGGTTTAGAAAAGGAATAATCTTCCTGGCCATTCCAGGGTATAGTAATAGCAACTGCTCTATTACCGAGCCAATTATATGTCCCATCAAGATCACCTGCAACCATTAAAAGAGGAATGCCATCATGGAGAATTTCTTCGAGGTGGTGATCGCCTGCCAGTTTCGATCCAGATGCTTCAAGGTTTTTGGCGATTGTAGCATTACAAGCAATGAACGAAGACTTCTGTGCACCCAAAGCC…	0
		A0A167C8Y8			558.91	1439	4.53014e-179	265	331		contig_4	323484	324791	438	AAGTTCAATGGGAAAATGTAGTTCAAAATGACAAATTCCCTGCTTACTCTTTAAATGTCAAGTCACCTGAATCTCTTGGTATTGATAAGGTCAAGCAATATTCTGGATATCTCAATGATTTGGAGAAGGATAAGCATTATTTCTATTGGTTCTTTGAATCCAGAAATGATCCAAAGAATGATCCTGTTATTCTTTGGTTGAATGGAGGCCCTGGTTGCTCCAGTTTGACTGGTTTACTTTTTGAAAATGGACCTGCTTCTATTAGCCCCGAATTAAAACCTATTCACAACCCCTACTCTTGGAATAACAATGCTAGTGTTATCTTCCTCGATCAACCTGTCAATACCGGTTTTTCTTACTCTGATTCTTCTACTGTTTCTGACACCGTTACTGCTGGTA…	0
		A0A167C8Y8			188.348	477	3.76035e-108	88	133		contig_4	1404573	1405142	192	CAATCTTTTCTCACATCGTACACATTTTTACCCGTTGCTTCGTATGGTCCAAGCTGACTTGATTCGCAGAATGGTGTACCAGCAGTACAAGCTAGAGAATTATCGCTATAACATCTCTTAATCAGATCCAAACAATAAGGTAACCGGTCTTCCATTGTCTGACATTTATCTTGACTTAAAACTGCTGGAGAGCCGCCTTGGCCACATGCCATTGGTTTATAATAGCTATATTGAGTTAATGGATCGGTCAACCCATTACCTATCATTATTGAAGATAAATTGAAACTTCTATTTCTTTGTGATATAATGTATTGACTGATTACTGGGATATAGTGGCCAGCATATGATTCCCCAGCAATATGAAACTTGTTAGATGTAAATTGAGGAAATTTATCAAAG…	0
		A0A167C8Y8			150.214	378	3.76035e-108	71	100		contig_4	1404085	1404555	157	TGAAACGTATAATCTCCAGAAATCCACCTATTAAACATATCCAATGAATTCTCTGGTTGGTCATGAGGTACTAAATGTCCTGCTCCAAATACTCTCAAAAATGTAAAATGCCCAGAATTTGTAACATCACCAGCATGTATCTTCTTTTCCTTGGTAATCCATTTTTTTGTTTTTGCAGATTTATATGCTGCTTGACCAGACCATACCAGATTTTGAGTCCATGCTCTATTGCCTAACCAATTACAAATATAATCTTTATCACCGGCATATATTAAAACAGGTAGACCGGCATTTAAAACATCAGCTACTTTTAACTGAGTTGGTTTTAACCAATCTCCCCTAAGGATAAAGTCTAAATTGACTCTGTAATTACAAGTCTGAAATTTAACCGAGTCAGGC…	0
		A0A167C8Y8			93.9745	232	3.76035e-108	43	52		contig_4	1405243	1405446	68	CTTACTCCAAGTTCAAACATCAATCCTTCCAAAGAAGAGCATCCAGGGCCCCCATTTAACCATAGTACAACAGGATCATTTTTATGATTACTTCGTGACTCAAAAAACCAAAAGAACAGATGATGATTGCCATTTTCGCTCACAGGGAAATATCCAGAGTATTGTTTAACAGAATCAACATTGAGAGTAGCTGGATTATGAAGT	0
ZEA	Carboxypeptidase C PRC1	A0A167CTA1	231		208.764	530	3.98189e-62	111	142		contig_4	324099	324791	232	TGGCTTGCGGTAAGGGCGGTGAACCATCTGTTCTTTCTGAAGAAGAATGTGAAGGAATGCTCAATTCTCAACCTCGTTGTGATAACCTTATCAGCGCTTGTTACAATAGTCAATCCGCTTGGACTTGTGTTCCCGCCACAGTCTACTGTAACAACGCTATGATGGGTCCTTACCAACGTACTGGAAAGAATGTTTATGATATTCGTACCAATTGCGAAGGTGGTAGTCTCTGCTACACTGCTTTAGATGATATTGACAAGTATCTTAACCTTCCTGAAGTTAAAGCTGCTCTTGGTGCCGAAGTCGAAAACTATGCCTCTTGTAATTTTGACACCAACAGAAATTTTGTTTTTGCTGGCGACTGGATGAAACCCTACCATGTCAGTGTTACTGAGCTTC…	0
		A0A167CTA1			171.785	434	6.618e-51	77	103		contig_4	1404082	1404555	158	CCCTGAAACGTATAATCTCCAGAAATCCACCTATTAAACATATCCAATGAATTCTCTGGTTGGTCATGAGGTACTAAATGTCCTGCTCCAAATACTCTCAAAAATGTAAAATGCCCAGAATTTGTAACATCACCAGCATGTATCTTCTTTTCCTTGGTAATCCATTTTTTTGTTTTTGCAGATTTATATGCTGCTTGACCAGACCATACCAGATTTTGAGTCCATGCTCTATTGCCTAACCAATTACAAATATAATCTTTATCACCGGCATATATTAAAACAGGTAGACCGGCATTTAAAACATCAGCTACTTTTAACTGAGTTGGTTTTAACCAATCTCCCCTAAGGATAAAGTCTAAATTGACTCTGTAATTACAAGTCTGAAATTTAACCGAGTCA…	0
		A0A167CTA1			46.2098	108	6.618e-51	34	40		contig_4	1404564	1404785	75	TCTTTGTCGCAATCTTTTCTCACATCGTACACATTTTTACCCGTTGCTTCGTATGGTCCAAGCTGACTTGATTCGCAGAATGGTGTACCAGCAGTACAAGCTAGAGAATTATCGCTATAACATCTCTTAATCAGATCCAAACAATAAGGTAACCGGTCTTCCATTGTCTGACATTTATCTTGACTTAAAACTGCTGGAGAGCCGCCTTGGCCACATGCCATT	0
		A0A167CTA1			190.66	483	7.54636e-56	102	143		contig_6	3286634	3287320	231	TGGCTTGTGGTCAAGGTGGATATCCTGCAGTTATAACCCCCGAAGAATGTACCAAGTTGCATAATAAATGGCCTCGTTGCGAAGCATTATTGAAAATCTGTTATGCTAATCCCAGTGCCTTGGCATGTGTTCCTTCAGAACTTTATTGTGGAACCCTGCTTGATCCTTACCAAAAGACTGGCTTGAATGTTTATGATATTCGCGAAGATTGTGGTGATAGTTCTCTTTGCTATGAACAACTTGATTGGATTGATGCTTATATGAACCTTGCTGAGGTTAAAGCAGAAATTGGATCTGAAGTTGAAGAATTTGTCAGCTGTGATAATTCTGTTGGCTTTCAATTTATGGCTGATGGAGATGGATCTAAACCATTCCATCAAGATGTTGCCTTTCTTCTTG…	0
		A0A167CTA1			110.153	274	1.65333e-42	51	61		contig_6	4389707	4389979	91	TCTATTCCGAAGGGGATCGGTCTAAGCCATTCCATCAGGACGTGGCTTATTTGTTAGAAGCAGGTATCCCTGTACTCATTTATGCTGGCGACAAAGACTTCCAGTGCAACTGGCTGGGCAATCAAGCTTGGGTAAACGCATTGGAATGGAGTAAAGGAGCAGAGTTTAAAGAAGCCTCTATGCAGAACTGGCTTGTTGATGATGAAGTGGCAGGAGAAGTCAAAAATGTCGAAAAGTTCACTTTCTTACGTGTTTATAATGCTGGTCATATGG	0
		A0A167CTA1			66.6254	161	1.65333e-42	43	64		contig_6	4389291	4389623	113	TGGCATGTGGATTAGGCGGTCACCCTGCTGTATTGACCCCTGAACAATGCTCATTCATGCATGATCAATGGCCTCATTGCAAAAAACTCCTTGAAGTGTGCTATGAAAACCCTACGGCATTAGCTTGTGTTCCTTCCGAAATCGAATGCGCGGTCATCAAAAAGCCTTTCCGAGAAACTGGCCTCAATGTTTACGACATGCGAGTTAAATGTGGAAACAGTTCACTTTGTTATGAGCAAGAAGAATGGATTACCGAGTACATGAATCTACCAAAAGTTAAAGAGGCAATTGGCTCCGAAGTTAACTCTTTCGTCGGCTGTGATCGTGATGTTG	0
		A0A167CTA1			33.4982	75	1.65333e-42	11	18		contig_6	4390035	4390100	22	TAGTGCCATTCAATCAACCAAAGAATTCTCTGGAAATGGTCAATCGATGGATCTCTGGAGACTACA	0
ZEA	Carboxypeptidase (EC 3.4.16.-)	A0A167DBQ6	538		852.432	2201	0	423	474		contig_2	725424	727037	539	TGGACGGGGCCATGTTAGAAATTGGTCCCTTCAGAGCTCGGGATGGCGGAAAGAAATTGGTCGAAAATGAAGGTTCATGGCATAAATATGCAAATTTATTGTTCATAGACCAACCTCTAGGCACTGGATTTAGCAAAACCGATACGAATAATTATATTCATGAATTAGACCAAATGGCCGATGATGTATTAGCATTTCTCGATAAATTCTTTGCTATATTTCCGGAATATTTGACTACGGAATTGTATTTAGCTGGAGAATCATATGCAGGGCAATACATTCCATACGTGGCAAAGGCAATGACTGAAAGGAATAAACAATTATCTCCTGGAAGTTCACATAGTCCAAATGGTCCTCATTCGTTCAATCTGAAAGGAATTATGATTGGTAATGGATGGA…	1
		A0A167DBQ6			141.739	356	1.4862e-35	112	175		contig_4	323709	324761	381	TGACTGGTTTACTTTTTGAAAATGGACCTGCTTCTATTAGCCCCGAATTAAAACCTATTCACAACCCCTACTCTTGGAATAACAATGCTAGTGTTATCTTCCTCGATCAACCTGTCAATACCGGTTTTTCTTACTCTGATTCTTCTACTGTTTCTGACACCGTTACTGCTGGTAAGGACGTTTACGTATTCCTCTCTTTATTCTTTGAAAAATTCTCCGAATACAACAACCTTCCCTTCCATATCGCTGGTGAATCTTATGCTGGTCATTATATCCCAGTTTTCGCTTCGGAAATTTTGTCCCACGATGATCGTAACTTTAATTTAACCTCTGTTCTTATTGGTAATGGTCTTACTGATCCTCTTAATCAGTATGACTTTTATGAACCTATGGCTTGCG…	0
ZEA	Carboxypeptidase (EC 3.4.16.-)	A0A167E7P7	589		992.26	2564	0	496	538		contig_4	323043	324788	589	TGAAATTGACAAGTTCAGCTTTAACTGCTTTGGCACTTGTTACTTCAGCTTCGGCTATTCTTCTGCCTCCTTTTGCAAAGGAGCAATCCAAGGAAACACCATCTACTCAACAGATTAAATTCCAAATTCCAAGTGAATTGGGTGATCTTAATGGACTTTCAAGTTATGCCCATATTGAGAAATCTCAAGTAGCTGCTATTATGCAGAATTTGGCTAATGAATTGGGCCAATCTTGGCATGATATTCCATCAGTTGCTATTGATTCGTGGTATGAAGTATTGAAGACTAGTCCTCAATCATTTCCGGAACTTCGTAAACATTTAACTCGTCAATTGAAATTATCAAAAGAGTTGAATCTTCCTATTAGTGAAGTTATGGATTGGGGTTTACATCAAAGTA…	1
		A0A167E7P7			216.083	549	5.65098e-122	104	140		contig_4	1404561	1405142	195	CTATCTTTGTCGCAATCTTTTCTCACATCGTACACATTTTTACCCGTTGCTTCGTATGGTCCAAGCTGACTTGATTCGCAGAATGGTGTACCAGCAGTACAAGCTAGAGAATTATCGCTATAACATCTCTTAATCAGATCCAAACAATAAGGTAACCGGTCTTCCATTGTCTGACATTTATCTTGACTTAAAACTGCTGGAGAGCCGCCTTGGCCACATGCCATTGGTTTATAATAGCTATATTGAGTTAATGGATCGGTCAACCCATTACCTATCATTATTGAAGATAAATTGAAACTTCTATTTCTTTGTGATATAATGTATTGACTGATTACTGGGATATAGTGGCCAGCATATGATTCCCCAGCAATATGAAACTTGTTAGATGTAAATTGAGGA…	0
		A0A167E7P7			170.244	430	5.65098e-122	77	109		contig_4	1404088	1404555	157	AACGTATAATCTCCAGAAATCCACCTATTAAACATATCCAATGAATTCTCTGGTTGGTCATGAGGTACTAAATGTCCTGCTCCAAATACTCTCAAAAATGTAAAATGCCCAGAATTTGTAACATCACCAGCATGTATCTTCTTTTCCTTGGTAATCCATTTTTTTGTTTTTGCAGATTTATATGCTGCTTGACCAGACCATACCAGATTTTGAGTCCATGCTCTATTGCCTAACCAATTACAAATATAATCTTTATCACCGGCATATATTAAAACAGGTAGACCGGCATTTAAAACATCAGCTACTTTTAACTGAGTTGGTTTTAACCAATCTCCCCTAAGGATAAAGTCTAAATTGACTCTGTAATTACAAGTCTGAAATTTAACCGAGTCAGGCACT…	0
		A0A167E7P7			92.4337	228	5.65098e-122	42	53		contig_4	1405249	1405446	66	CCAAGTTCAAACATCAATCCTTCCAAAGAAGAGCATCCAGGGCCCCCATTTAACCATAGTACAACAGGATCATTTTTATGATTACTTCGTGACTCAAAAAACCAAAAGAACAGATGATGATTGCCATTTTCGCTCACAGGGAAATATCCAGAGTATTGTTTAACAGAATCAACATTGAGAGTAGCTGGATTATGAAGT	0
		A0A167E7P7			546.584	1407	6.29832e-174	270	325		contig_6	3286010	3287317	439	ACCAACGAAATGATTGGCTATATCATGTTACCAATAAAGAAACTGCTCCTGGTCATTCGTTGCGAATCAAATCTCCTAAATCATTGGGAATTGATAAAGTTAAGCAATATTCAGGTTATTTAGATGTTGAGGAAGAAGACAAACACTTTTTCTTTTGGTTTTTTGAATCTAGGAATGATCCTCTCAATGATCCAGTTATTCTTTGGCTAAATGGTGGTCCCGGCTGTTCATCGATGACTGGACTACTCTTTGAATTAGGACCAAGTGGAATTGATAAGGATTTGAAACCTGTCCATAACCCTTTTGCTTGGAATAATAATGCAAGTGTTATTTTCCTTGACCAACCAGTCAATGTTGGTAACTCCTATTCCAGCAAATCCGTAAAAAGTACAGTAGCTG…	0
		A0A167E7P7			387.111	993	1.23136e-118	221	285		contig_6	4388673	4390109	486	AAGCTAACTGGTTATATCATGTTACAAATCAGGAGCTCCCTGATCATCAATTACGAATAAAATCCCCGGATCAATTGGAAATTGACTCCGTGAAGCAATATTCTGGTTACTTGGATATCGAAAATGATAAGCACCTTTTCTTCTGGTTTTTTGAATCCCGTAATGATCCTGGAACTGATCCAGTGATTCTTTGGATCAATGGTGGCCCTGGCTGTTCATCAATGACAGGAGGATTGTTTTTCGAATTAGGACCTAGTAGCATCGGTAGAGATTTGAAGCCTATTCATAACCCATATTCTTGGAACTCCAATGCCAGCGTAATTTTCCTTGATCAACCAGTCAATGTGGGTCATTCATATTCATCCAAGATAGTTAAATCCACTGTTGCCGCTGGAAAGG…	0
		A0A167E7P7			293.123	749	2.89234e-86	161	247		contig_6	1103975	1105213	422	CTAAAAGAATAATCTCCCAACATCCACGTATTAATCAATTGCAAAGTTTCTTGTGGCTTGTCATGAGCTACCAAGTGACCTGCTTGGAAAAGTCGTACAAATGATAGGTGATCATGATTAGTAGCTTCCCCTATAATATTTCCGTTGAACACCAAGTTAGAAGGTTTAGAAAAGGAATAATCTTCCTGGCCATTCCAGGGTATAGTAATAGCAACTGCTCTATTACCGAGCCAATTATATGTCCCATCAAGATCACCTGCAACCATTAAAAGAGGAATGCCATCATGGAGAATTTCTTCGAGGTGGTGATCGCCTGCCAGTTTCGATCCAGATGCTTCAAGGTTTTTGGCGATTGTAGCATTACAAGCAATGAACGAAGACTTCTGTGCACCCAAAGCC…	0
		A0A167E7P7			168.318	425	5.24241e-44	125	183		contig_2	725388	726530	390	TCATTTGGTTTAATGGCGGACCAGGCTGTTCATCAATGGACGGGGCCATGTTAGAAATTGGTCCCTTCAGAGCTCGGGATGGCGGAAAGAAATTGGTCGAAAATGAAGGTTCATGGCATAAATATGCAAATTTATTGTTCATAGACCAACCTCTAGGCACTGGATTTAGCAAAACCGATACGAATAATTATATTCATGAATTAGACCAAATGGCCGATGATGTATTAGCATTTCTCGATAAATTCTTTGCTATATTTCCGGAATATTTGACTACGGAATTGTATTTAGCTGGAGAATCATATGCAGGGCAATACATTCCATACGTGGCAAAGGCAATGACTGAAAGGAATAAACAATTATCTCCTGGAAGTTCACATAGTCCAAATGGTCCTCATTCGT…	0
ZEA	Carboxypeptidase (EC 3.4.16.-)	A0A167EMP9	365		299.671	766	3.68624e-148	138	167		contig_4	1404555	1405130	193	CCATTACTATCTTTGTCGCAATCTTTTCTCACATCGTACACATTTTTACCCGTTGCTTCGTATGGTCCAAGCTGACTTGATTCGCAGAATGGTGTACCAGCAGTACAAGCTAGAGAATTATCGCTATAACATCTCTTAATCAGATCCAAACAATAAGGTAACCGGTCTTCCATTGTCTGACATTTATCTTGACTTAAAACTGCTGGAGAGCCGCCTTGGCCACATGCCATTGGTTTATAATAGCTATATTGAGTTAATGGATCGGTCAACCCATTACCTATCATTATTGAAGATAAATTGAAACTTCTATTTCTTTGTGATATAATGTATTGACTGATTACTGGGATATAGTGGCCAGCATATGATTCCCCAGCAATATGAAACTTGTTAGATGTAAAT…	1
		A0A167EMP9			243.817	621	3.68624e-148	108	131		contig_4	1404082	1404555	158	CCCTGAAACGTATAATCTCCAGAAATCCACCTATTAAACATATCCAATGAATTCTCTGGTTGGTCATGAGGTACTAAATGTCCTGCTCCAAATACTCTCAAAAATGTAAAATGCCCAGAATTTGTAACATCACCAGCATGTATCTTCTTTTCCTTGGTAATCCATTTTTTTGTTTTTGCAGATTTATATGCTGCTTGACCAGACCATACCAGATTTTGAGTCCATGCTCTATTGCCTAACCAATTACAAATATAATCTTTATCACCGGCATATATTAAAACAGGTAGACCGGCATTTAAAACATCAGCTACTTTTAACTGAGTTGGTTTTAACCAATCTCCCCTAAGGATAAAGTCTAAATTGACTCTGTAATTACAAGTCTGAAATTTAACCGAGTCA…	1
		A0A167EMP9			417.927	1073	8.63964e-133	193	255		contig_4	323757	324806	355	TAAAACCTATTCACAACCCCTACTCTTGGAATAACAATGCTAGTGTTATCTTCCTCGATCAACCTGTCAATACCGGTTTTTCTTACTCTGATTCTTCTACTGTTTCTGACACCGTTACTGCTGGTAAGGACGTTTACGTATTCCTCTCTTTATTCTTTGAAAAATTCTCCGAATACAACAACCTTCCCTTCCATATCGCTGGTGAATCTTATGCTGGTCATTATATCCCAGTTTTCGCTTCGGAAATTTTGTCCCACGATGATCGTAACTTTAATTTAACCTCTGTTCTTATTGGTAATGGTCTTACTGATCCTCTTAATCAGTATGACTTTTATGAACCTATGGCTTGCGGTAAGGGCGGTGAACCATCTGTTCTTTCTGAAGAAGAATGTGAAGGAA…	0
		A0A167EMP9			363.229	931	9.06344e-114	173	238		contig_6	3286292	3287314	348	TGAAACCTGTCCATAACCCTTTTGCTTGGAATAATAATGCAAGTGTTATTTTCCTTGACCAACCAGTCAATGTTGGTAACTCCTATTCCAGCAAATCCGTAAAAAGTACAGTAGCTGCCGGTAAAGATGTTTATGCTCTCTTAACATTGTTCTTTGAACAATTCCCAGAATATGCTAATGGTCATAATTTCCATATTGCTGGTGAATCTTACGCTGGCCATTATATCCCATCCTTTGCAAAGGAAATTGCTTTGCATGAAGATCGCAACTTTAACTTGACTTCTATCCTTATTGGCAACGGTATTACCAATTCTATTATTCAAGATCAATCTTTTGAATGGATGGCTTGTGGTCAAGGTGGATATCCTGCAGTTATAACCCCCGAAGAATGTACCAAGT…	0
		A0A167EMP9			233.032	593	1.59412e-68	148	205		contig_6	4388946	4390100	400	TGAAGCCTATTCATAACCCATATTCTTGGAACTCCAATGCCAGCGTAATTTTCCTTGATCAACCAGTCAATGTGGGTCATTCATATTCATCCAAGATAGTTAAATCCACTGTTGCCGCTGGAAAGGACTTTTATGCCTTTTTGAAACTTTTTTTCCAACAATTTCCCGAATATAGTAGTCTTCCATTTCATATCTCTGGTGAATCATACGCTGGCCATTATATCCCTGCATTTGCTAAAGAAATCGTATCCCAATCTGATCCAAACAAGAACTTCAACCTCACCTCCATACTAATTGGTAACGGTATTACAAATGCTCTTGTTCAGGATGAAGCCTTTGAATGGATGGCATGTGGATTAGGCGGTCACCCTGCTGTATTGACCCCTGAACAATGCTCAT…	0
		A0A167EMP9			229.565	584	2.50401e-67	133	179		contig_6	1103978	1104973	343	AAAGAATAATCTCCCAACATCCACGTATTAATCAATTGCAAAGTTTCTTGTGGCTTGTCATGAGCTACCAAGTGACCTGCTTGGAAAAGTCGTACAAATGATAGGTGATCATGATTAGTAGCTTCCCCTATAATATTTCCGTTGAACACCAAGTTAGAAGGTTTAGAAAAGGAATAATCTTCCTGGCCATTCCAGGGTATAGTAATAGCAACTGCTCTATTACCGAGCCAATTATATGTCCCATCAAGATCACCTGCAACCATTAAAAGAGGAATGCCATCATGGAGAATTTCTTCGAGGTGGTGATCGCCTGCCAGTTTCGATCCAGATGCTTCAAGGTTTTTGGCGATTGTAGCATTACAAGCAATGAACGAAGACTTCTGTGCACCCAAAGCCGTT…	0
		A0A167EMP9			181.03	458	1.41724e-50	116	190		contig_2	725478	726530	368	AATTGGTCGAAAATGAAGGTTCATGGCATAAATATGCAAATTTATTGTTCATAGACCAACCTCTAGGCACTGGATTTAGCAAAACCGATACGAATAATTATATTCATGAATTAGACCAAATGGCCGATGATGTATTAGCATTTCTCGATAAATTCTTTGCTATATTTCCGGAATATTTGACTACGGAATTGTATTTAGCTGGAGAATCATATGCAGGGCAATACATTCCATACGTGGCAAAGGCAATGACTGAAAGGAATAAACAATTATCTCCTGGAAGTTCACATAGTCCAAATGGTCCTCATTCGTTCAATCTGAAAGGAATTATGATTGGTAATGGATGGATTGATCCAATTCATCAATACTTATCTTATTTACCATTTTCATATAGTGTCGGGC…	0
ZEA	Carboxypeptidase C	A0A167CTB3	163		No_hit	No_hit	No_hit	No_hit	No_hit		No_hit	No_hit	No_hit	No_hit	No_hit
ZEA	Carboxypeptidase (EC 3.4.16.-)	A0A167FRJ1	416		640.958	1652	0	304	346		contig_6	4388448	4389629	396	CTTGGAACCCATTTCAATCCGAAAATGTAAACAATCAAATACCTCAAATACCACTTGGCATAGACACTACTCATACAGTTATCCAACAGGCTATTGAATATTTTGATGAACAAAAATCATCATTATCTCCCCATTTATACTCCATTTGGGACTCATTAATTCAAGATCATCCTGAAGAAGTTAAAAAAGCATTGACTCCTTCTTACCCAATTCCAATTTCTCGTCAAGCTAACTGGTTATATCATGTTACAAATCAGGAGCTCCCTGATCATCAATTACGAATAAAATCCCCGGATCAATTGGAAATTGACTCCGTGAAGCAATATTCTGGTTACTTGGATATCGAAAATGATAAGCACCTTTTCTTCTGGTTTTTTGAATCCCGTAATGATCCTGGAA…	1
		A0A167FRJ1			494.197	1271	1.41853e-158	241	303		contig_6	3285845	3286969	383	GTATCTATGAACAAGCGGCGGCATACTTTGGAGAGCCAATGAAAATTGATGGTGCTTCAAATGAAGATATTAATCTGTTAACTTCTGTTTGGGATTCTCTTGAAAAAGAATATCCAGAAAAAGTTAAACACATTTTGACTCCTTCAGAACCAAAAGCTAAGATTAACCAACGAAATGATTGGCTATATCATGTTACCAATAAAGAAACTGCTCCTGGTCATTCGTTGCGAATCAAATCTCCTAAATCATTGGGAATTGATAAAGTTAAGCAATATTCAGGTTATTTAGATGTTGAGGAAGAAGACAAACACTTTTTCTTTTGGTTTTTTGAATCTAGGAATGATCCTCTCAATGATCCAGTTATTCTTTGGCTAAATGGTGGTCCCGGCTGTTCATCGA…	0
		A0A167FRJ1			233.032	593	7.13356e-68	123	179		contig_6	1104323	1105213	306	GCGATTGTAGCATTACAAGCAATGAACGAAGACTTCTGTGCACCCAAAGCCGTTTGAACATATGGCAAATTCATATACTCCTCATAATAAACATCCTGAGGGTAACATTCAGATGTAATGTTTGCACATGGTTTCTTAAGGTTGAAATAATTACCAGGGTACTTATCGATTGTAACTGCGTTACAAAATTCCAAAGCCCCGGAGCAATTGTAACCCATTGAATTGCATCTGTAAATTTTATCGGCACATAGTGGAGTATCTAAATCCATTTGTGCACATGTTTTATCAGATAATACTGGAGAGATATCACCAGCACCACAAATCATTGGCTGTATATATTGATATTGCAGTTGAGTATTGATAAGACCGTTTGAAATGACCACTGAAGTTAAATTGAAC…	0
		A0A167FRJ1			403.675	1036	5.21361e-127	190	248		contig_4	323442	324434	335	AGAAGAACGAACATGTTAGTGTTGCTTCTACTGAAACTCCAAAAGTTCAATGGGAAAATGTAGTTCAAAATGACAAATTCCCTGCTTACTCTTTAAATGTCAAGTCACCTGAATCTCTTGGTATTGATAAGGTCAAGCAATATTCTGGATATCTCAATGATTTGGAGAAGGATAAGCATTATTTCTATTGGTTCTTTGAATCCAGAAATGATCCAAAGAATGATCCTGTTATTCTTTGGTTGAATGGAGGCCCTGGTTGCTCCAGTTTGACTGGTTTACTTTTTGAAAATGGACCTGCTTCTATTAGCCCCGAATTAAAACCTATTCACAACCCCTACTCTTGGAATAACAATGCTAGTGTTATCTTCCTCGATCAACCTGTCAATACCGGTTTTTCTT…	0
		A0A167FRJ1			197.208	500	1.90988e-72	100	133		contig_4	1404552	1405142	201	TATCCATTACTATCTTTGTCGCAATCTTTTCTCACATCGTACACATTTTTACCCGTTGCTTCGTATGGTCCAAGCTGACTTGATTCGCAGAATGGTGTACCAGCAGTACAAGCTAGAGAATTATCGCTATAACATCTCTTAATCAGATCCAAACAATAAGGTAACCGGTCTTCCATTGTCTGACATTTATCTTGACTTAAAACTGCTGGAGAGCCGCCTTGGCCACATGCCATTGGTTTATAATAGCTATATTGAGTTAATGGATCGGTCAACCCATTACCTATCATTATTGAAGATAAATTGAAACTTCTATTTCTTTGTGATATAATGTATTGACTGATTACTGGGATATAGTGGCCAGCATATGATTCCCCAGCAATATGAAACTTGTTAGATGTA…	0
		A0A167FRJ1			93.9745	232	1.90988e-72	44	54		contig_4	1405231	1405446	73	TGGTTCATCATACTTACTCCAAGTTCAAACATCAATCCTTCCAAAGAAGAGCATCCAGGGCCCCCATTTAACCATAGTACAACAGGATCATTTTTATGATTACTTCGTGACTCAAAAAACCAAAAGAACAGATGATGATTGCCATTTTCGCTCACAGGGAAATATCCAGAGTATTGTTTAACAGAATCAACATTGAGAGTAGCTGGATTATGAAGT	0
ZEA	Carboxypeptidase C PRC1	A0A170QYM5	444		596.275	1536	0	273	349		contig_6	1103948	1105261	439	GATATATTACTTGCCTCTCGAAGAGAGCTAAAAGAATAATCTCCCAACATCCACGTATTAATCAATTGCAAAGTTTCTTGTGGCTTGTCATGAGCTACCAAGTGACCTGCTTGGAAAAGTCGTACAAATGATAGGTGATCATGATTAGTAGCTTCCCCTATAATATTTCCGTTGAACACCAAGTTAGAAGGTTTAGAAAAGGAATAATCTTCCTGGCCATTCCAGGGTATAGTAATAGCAACTGCTCTATTACCGAGCCAATTATATGTCCCATCAAGATCACCTGCAACCATTAAAAGAGGAATGCCATCATGGAGAATTTCTTCGAGGTGGTGATCGCCTGCCAGTTTCGATCCAGATGCTTCAAGGTTTTTGGCGATTGTAGCATTACAAGCAATG…	1
		A0A170QYM5			293.123	749	3.18492e-88	149	232		contig_6	3286088	3287320	413	AATCATTGGGAATTGATAAAGTTAAGCAATATTCAGGTTATTTAGATGTTGAGGAAGAAGACAAACACTTTTTCTTTTGGTTTTTTGAATCTAGGAATGATCCTCTCAATGATCCAGTTATTCTTTGGCTAAATGGTGGTCCCGGCTGTTCATCGATGACTGGACTACTCTTTGAATTAGGACCAAGTGGAATTGATAAGGATTTGAAACCTGTCCATAACCCTTTTGCTTGGAATAATAATGCAAGTGTTATTTTCCTTGACCAACCAGTCAATGTTGGTAACTCCTATTCCAGCAAATCCGTAAAAAGTACAGTAGCTGCCGGTAAAGATGTTTATGCTCTCTTAACATTGTTCTTTGAACAATTCCCAGAATATGCTAATGGTCATAATTTCCATA…	0
		A0A170QYM5			216.468	550	8.6546e-62	116	165		contig_6	4388760	4389626	291	CCGTGAAGCAATATTCTGGTTACTTGGATATCGAAAATGATAAGCACCTTTTCTTCTGGTTTTTTGAATCCCGTAATGATCCTGGAACTGATCCAGTGATTCTTTGGATCAATGGTGGCCCTGGCTGTTCATCAATGACAGGAGGATTGTTTTTCGAATTAGGACCTAGTAGCATCGGTAGAGATTTGAAGCCTATTCATAACCCATATTCTTGGAACTCCAATGCCAGCGTAATTTTCCTTGATCAACCAGTCAATGTGGGTCATTCATATTCATCCAAGATAGTTAAATCCACTGTTGCCGCTGGAAAGGACTTTTATGCCTTTTTGAAACTTTTTTTCCAACAATTTCCCGAATATAGTAGTCTTCCATTTCATATCTCTGGTGAATCATACGCTG…	0
		A0A170QYM5			320.087	819	1.36353e-97	171	244		contig_4	323556	324791	414	CTCTTGGTATTGATAAGGTCAAGCAATATTCTGGATATCTCAATGATTTGGAGAAGGATAAGCATTATTTCTATTGGTTCTTTGAATCCAGAAATGATCCAAAGAATGATCCTGTTATTCTTTGGTTGAATGGAGGCCCTGGTTGCTCCAGTTTGACTGGTTTACTTTTTGAAAATGGACCTGCTTCTATTAGCCCCGAATTAAAACCTATTCACAACCCCTACTCTTGGAATAACAATGCTAGTGTTATCTTCCTCGATCAACCTGTCAATACCGGTTTTTCTTACTCTGATTCTTCTACTGTTTCTGACACCGTTACTGCTGGTAAGGACGTTTACGTATTCCTCTCTTTATTCTTTGAAAAATTCTCCGAATACAACAACCTTCCCTTCCATATCG…	0
		A0A170QYM5			145.591	366	1.29423e-72	74	107		contig_4	1404570	1405142	191	TCGCAATCTTTTCTCACATCGTACACATTTTTACCCGTTGCTTCGTATGGTCCAAGCTGACTTGATTCGCAGAATGGTGTACCAGCAGTACAAGCTAGAGAATTATCGCTATAACATCTCTTAATCAGATCCAAACAATAAGGTAACCGGTCTTCCATTGTCTGACATTTATCTTGACTTAAAACTGCTGGAGAGCCGCCTTGGCCACATGCCATTGGTTTATAATAGCTATATTGAGTTAATGGATCGGTCAACCCATTACCTATCATTATTGAAGATAAATTGAAACTTCTATTTCTTTGTGATATAATGTATTGACTGATTACTGGGATATAGTGGCCAGCATATGATTCCCCAGCAATATGAAACTTGTTAGATGTAAATTGAGGAAATTTATCA…	0
		A0A170QYM5			97.8265	242	1.29423e-72	52	81		contig_4	1404085	1404549	155	TGAAACGTATAATCTCCAGAAATCCACCTATTAAACATATCCAATGAATTCTCTGGTTGGTCATGAGGTACTAAATGTCCTGCTCCAAATACTCTCAAAAATGTAAAATGCCCAGAATTTGTAACATCACCAGCATGTATCTTCTTTTCCTTGGTAATCCATTTTTTTGTTTTTGCAGATTTATATGCTGCTTGACCAGACCATACCAGATTTTGAGTCCATGCTCTATTGCCTAACCAATTACAAATATAATCTTTATCACCGGCATATATTAAAACAGGTAGACCGGCATTTAAAACATCAGCTACTTTTAACTGAGTTGGTTTTAACCAATCTCCCCTAAGGATAAAGTCTAAATTGACTCTGTAATTACAAGTCTGAAATTTAACCGAGTCAGGC…	0
		A0A170QYM5			69.3218	168	1.29423e-72	32	47		contig_4	1405264	1405443	61	AATCCTTCCAAAGAAGAGCATCCAGGGCCCCCATTTAACCATAGTACAACAGGATCATTTTTATGATTACTTCGTGACTCAAAAAACCAAAAGAACAGATGATGATTGCCATTTTCGCTCACAGGGAAATATCCAGAGTATTGTTTAACAGAATCAACATTGAGAGTAGCTGGATTATGA	0
ZEA	Peroxiredoxin Prx1p	A0A167CJS0	344		443.351	1139	4.97682e-142	249	265		contig_4	2571345	2572196	284	GGCAATTCCACTTTCAATTTGCTAACAAACCCCAATAGCCTAGAATCAGAATTGGTACTACTGCTCCTAATTTCAAAGCTTTGACCACCGATGGTGAGATTGATTTCCACGAGTTCATTGGCGATTCATGGACAATCCTCTTTTCTCATCCTGCCGATTTCACTCCAGTTTGTACTACTGAATTAGGTGCATTTGCTGCTCTCAAGGAAGAATTTGCTAAACGTAACACCAAGCTTCTTGGTTTGAGTGCCGATGGTTTGGAAAGTCATGAACAATGGGTAAAGGATATTGAAGAAACTTCTACTTTTGGTAAGAAGTTTGATTTCCCTATCATTGCTGATAAGGATCGTAATGTCGCTTTCTTATATGATATGGTTGATGAAGAAGGTTTCAAGAATA…	1
		A0A167CJS0			268.085	684	5.34418e-81	128	161		contig_5	3869409	3870035	211	AAACGGAGATAAGGCTTGACAATCTTGAACTTGGGGAACAAAGTCTTAGCTTCTTCATTAGTGACAGAAGGGTGAACAATGACATCATCACCAGGAGTCCAGTTGATAGGAGTAGTGATTCTGTGCTTATCACCAGTTTGAAGAGAGTCGACAACACGGAGAACTTCAGCAGTGTTACGACCAGTGGAAGCTGGGTAAGAGAGAATCAAACGGATAGTCTTCTTAGGGTCAATAATGAAAACAGATCTGATAGTGAAAGCAACACCCTTAGCATCGACATTGGTAGTATCTTGATAATCAACCATATCATAAAGGTAAGCAACCTTTCTCTCAGGATCAGCAATGATAGGGAAGGTAAGAGTAGAACCAGTAACCTCATCAATATCCTTAATCCAACCC…	0
ZEA	Peroxiredoxin Prx1p	A0A167CSD8	225		428.713	1101	6.68349e-139	202	219		contig_5	3869385	3870056	224	TTGTTGTCAATCTCAAGAGGAGTCAAACGGAGATAAGGCTTGACAATCTTGAACTTGGGGAACAAAGTCTTAGCTTCTTCATTAGTGACAGAAGGGTGAACAATGACATCATCACCAGGAGTCCAGTTGATAGGAGTAGTGATTCTGTGCTTATCACCAGTTTGAAGAGAGTCGACAACACGGAGAACTTCAGCAGTGTTACGACCAGTGGAAGCTGGGTAAGAGAGAATCAAACGGATAGTCTTCTTAGGGTCAATAATGAAAACAGATCTGATAGTGAAAGCAACACCCTTAGCATCGACATTGGTAGTATCTTGATAATCAACCATATCATAAAGGTAAGCAACCTTTCTCTCAGGATCAGCAATGATAGGGAAGGTAAGAGTAGAACCAGTAACC…	1
		A0A167CSD8			279.641	714	5.33838e-87	133	170		contig_4	2571390	2572043	219	TCAGAATTGGTACTACTGCTCCTAATTTCAAAGCTTTGACCACCGATGGTGAGATTGATTTCCACGAGTTCATTGGCGATTCATGGACAATCCTCTTTTCTCATCCTGCCGATTTCACTCCAGTTTGTACTACTGAATTAGGTGCATTTGCTGCTCTCAAGGAAGAATTTGCTAAACGTAACACCAAGCTTCTTGGTTTGAGTGCCGATGGTTTGGAAAGTCATGAACAATGGGTAAAGGATATTGAAGAAACTTCTACTTTTGGTAAGAAGTTTGATTTCCCTATCATTGCTGATAAGGATCGTAATGTCGCTTTCTTATATGATATGGTTGATGAAGAAGGTTTCAAGAATATTAATAGTGGAATTGCTTTTACTATTCGTAACGTATATATTATTG…	0
ZEA	Thioredoxin peroxidase TSA1	A0A167E6Z8	193		390.578	1002	3.01408e-126	187	190		contig_4	270948	271523	192	TGGTCGCTACTGTTAGACATCCTGCTCCTTCCTTCACCAAGAAAGCTGTCGTTAATGGCGTTTTCGAGGATGTTACTCTTGAACAATACAAGGGTAAGTGGGTTATCCTTGCCTTCATCCCTCTTGCTTTCACTTTTGTCTGCCCAACTGAAATCATTGCTTACTCTGATGCTGTCAAGGAGTTCACTGATCGTGATGCTGTTGTTCTCTTTGCTTCTACTGATTCTGAATTCTCTCTTCTTGCTTGGGACAATGTTGCTAAGAAGGATGGTGGTCTTGGTAATGTTAACATTCCTCTCGTTGCTGATACCAACCACTCTTTATCTCGTGATTATGGTGTTCTTGTTGAAGAGGAAGGCATTGCTCTCCGTGGTATCTTCTTGATTGACCCTAACCAAG…	1
ZEA	Thioredoxin-dependent peroxiredoxin Dot5	A0A167DIE3	242		258.07	658	4.45495e-79	121	133		contig_5	2969704	2970156	151	GATGACTTTTTAACTTCAGCAAAAGTTTTAGACCAAGAATCATCAGGTTTGACACCAACATTGACAGAAACAAATTTACCATCCTTGATGACCCAATGAGATCGAGTAACACCTCCCGAAGCAGTCTTTTTAGCACCTAAAAGACCAATAAGTTCATATTTAGTATCGGAAAGAAGCTTATAAGGGAGGTTATGTTTGGTTTCAAAACTCTTTTGTGCATTTGGAGAATCGGCAGATAAACCAAAGACAGTTACGTCAGAAGAAGTAAATTCATTATAATGATCACGATAAGCACAAGCTTGACGAGTACAGCCGGGAGTATTAGCTTTAGGATAAGCAAAAATCACAATGTATTTCGAGGACTTAGCAACTTCAGCAAGTTTGATTTCATTAGAATCT…	1
ZEA	Sterol 3-beta-glucosyltransferase (EC 2.4.1.173)	A0A167FDW8	1131		1796.17	4651	0	888	993		contig_5	2817606	2820944	1138	CTATCAACCACAGTCCAAGAACCATCAGTATGTGAAGATTCATCTTCTTGGCTTATACAACCTTTCTTATCTCTATCCTCTTCCTTCTCATCTCCTTCTTCAATTGTCGATGGATGCGATCCACCAGTTAAGGTTGGCAATGGTGATGCTGCTTTTTGAACTAGCTTTGCTGGTAATCCTGCAACATCCATTAATGTAGGCATTCTACGTGGAACAGGAGCATTATGACTCTTGATTAAACTTCTAGCATAATCAAGTTCTTGATAAATAATTTGAATAGCATTATCAACACCACTTTCAGCACGTATTTTCTTTCCAATCTCAGCTGCTTTAGAAATAATTCTTTCGTTATGAGTAACTTCCCATAAAGCCTTGGAGAATTGGTTGACTGTAAGCTTA…	1
FB1	Carboxylesterase type B domain-containing protein	A0A167E6J7	540		811.987	2096	0	400	464		contig_4	244218	245840	541	TGATACTTTGTCAATTCCCAAAATTAATGGCTGCTCTTATGCCACTTCTGGTCTTCGTCTTTGGTGAGTCAACAACCTGCCCTTCTCAATCGTGCATTGTAACAACTAGTGGTGGCAGTTTCCGTGGTAATTGTCACAAGTCATTTTCAGAATTTCTTGGAATTCCTTATGCTGAACCTCCAATTGGACAGTTGAGATTTGCTGAAGCTGTCCCTTATACTCCCAATCATTCTCAATTGTTGCAGGCTAGGAACTTACCTCCTTACTGCCCTCAGTCAAGTGCTACCATTTCATCTACTACTGAGGATTGTCTTTATTTGAACGTTTATACGCCTTCCACCAGTAAATCTACCGATGTTCTATTCTGGATTCATGGGGGTTCTTTCATCCAAGGAGGTA…	1
		A0A167E6J7			140.969	354	2.51715e-35	163	240		contig_2	1591063	1592643	568	TAAAAGTCAATAGGTAATCCTAAAAATTCGCATTGGTCGACATCAACAAGTGGTGATAAGGTCGACTTGGGCGCATCAAGGAGGAAGACTCCTGGTTTATTAGAATCATACTTTGGCCATTGTCCATTGACAAGAGTAGCTTGCATGGTACTCACATATCCACGAGCAGCTAAATAATCCAAAGAAGGATTAGGATCAAACGTACGGAAGAAACTAGTCCAATAATCCATAATAAGTCGGTTGAATGGGAGGTCATATTGATCTCTGAATTGTAGACCAAATTGATTCAGAGTACCAAATACATAGTACAATTCACCAGAGTGACAACGGTAGTATGGCAAACTGGGATCACCAAATGGATGAGTAGATGTAACTGGCGCAGAACAAACATTGTGAGTA…	0
		A0A167E6J7			135.576	340	1.59097e-33	157	243		contig_2	572401	573984	561	TAAAAGTCAATAGGTAATCCCAAAAATTTGCATTGATCAAAGTCAACAAGCGGCGACAAGGCTGACTTAGGCTCGTCAAGAATGAAGATACCTGGGTTAGAAGCATCATACCTTGGCCAGTTTCCATTAACTGATATAGCTTGCTTGGTGCCTGAATATCCACGAGCATTTAAATACCCCAGAGAAGGATTAGGATCGTAAGTACGGAAGAAACTAGTCCAGTAATCCATAATAAGCTGGTTGAATGGTAAGTCATATTGATCTCTGAAATGCAAGCCAAATTGATTCAGGGTACCAAATACATAATACAATTCACCAGAGTGGCAACGGTAGTACGGAAGACTGGGATCTCCGAATGGATGAGTATCTGTAACCGGAGCAGAACAAACATTGTTAGGA…	0
FB1	Acetylornithine aminotransferase, mitochondrial (EC 2.6.1.11)	A0A167FC39	424		747.658	1929	0	348	390		contig_5	3373495	3374760	423	TGATTCGCACTCGTTTCTCCTCTGTTGCCAAATTATTGGCTAAACGCTCATATTCAATTGAAGCTAATAAATCTTGGACACCATATATCGTTCAAACATATTCCCGTCCAGATATCCTTATGACCAAGGGTAAAGGATCATTACTATGGGACTCGGATGGTAAAAAATATATTGATTTTACTGCTGGTATTGCTGTAACTTCATTAGGTCATGCTGATGATGAAATTGCTGAAATTTTGAAAGATCAAGGCTCATTACTACTACATACTTCAAATTTGTATTATAGTGATTGGATGGTTAAAGCAGCTCATGATATTGTAGAGACCACCAAGAAATCAGGTGGTATGAAAGATGCTTATCAAGTATTTTTCTCCAATAGTGGTACTGAAGCTAATGAAG…	1
		A0A167FC39			169.859	429	4.63688e-46	118	179		contig_6	3013319	3014458	393	GGGGCAAGACGAATGATATTCTCATGAGTAGGTTTAGCAAGAAGACCATGGTCTTTCATGAGAAGACAGAGATCCCAAGCAGTACGGCCATTAGCTTTAGAAGAATCAATGACAATAGCATTTAACAGACCTTTACCTCTAATTTCAGTAACGATACCAGTTTTAAGAAGTGGTTCAAGACCCTTTCGGAACTTTTCTCCTAAAGTAGAAGCTCTTTCAACAAGATTTTCATCCTTGACAACTTGTAAAGCAGCAATGGCAACTGCACAAGACAGTGGATTACCTCCATAGGTGGAACCATGAGTACCAGGTTCAAAACAAAGCATAATATCACGAGAAGAAAGAACAGCGGACACTGGAGTAACACCTCCAGAAATAGCTTTTCCTAATAAAACAATA…	0
FB1	Ornithine aminotransferase (EC 2.6.1.13)	A0A167CAC2	428		781.941	2018	0	375	388		contig_6	3013316	3014506	397	GGGGGGGGCAAGACGAATGATATTCTCATGAGTAGGTTTAGCAAGAAGACCATGGTCTTTCATGAGAAGACAGAGATCCCAAGCAGTACGGCCATTAGCTTTAGAAGAATCAATGACAATAGCATTTAACAGACCTTTACCTCTAATTTCAGTAACGATACCAGTTTTAAGAAGTGGTTCAAGACCCTTTCGGAACTTTTCTCCTAAAGTAGAAGCTCTTTCAACAAGATTTTCATCCTTGACAACTTGTAAAGCAGCAATGGCAACTGCACAAGACAGTGGATTACCTCCATAGGTGGAACCATGAGTACCAGGTTCAAAACAAAGCATAATATCACGAGAAGAAAGAACAGCGGACACTGGAGTAACACCTCCAGAAATAGCTTTTCCTAATAAAAC…	1
					184.111	466	6.8408e-51	124	194		contig_5	3373579	3374754	414	TATATCGTTCAAACATATTCCCGTCCAGATATCCTTATGACCAAGGGTAAAGGATCATTACTATGGGACTCGGATGGTAAAAAATATATTGATTTTACTGCTGGTATTGCTGTAACTTCATTAGGTCATGCTGATGATGAAATTGCTGAAATTTTGAAAGATCAAGGCTCATTACTACTACATACTTCAAATTTGTATTATAGTGATTGGATGGTTAAAGCAGCTCATGATATTGTAGAGACCACCAAGAAATCAGGTGGTATGAAAGATGCTTATCAAGTATTTTTCTCCAATAGTGGTACTGAAGCTAATGAAGCAGCACTTAAATTTGCTCGTAAATGGGGTAATACCCGTCCATATCATCGCACTGAAATAGTTTCATTTGGTGGTTCATTCCAT…	0
FB1	Carboxylic ester hydrolase (EC 3.1.1.-)	A0A161HL79	699		899.427	2323	0	482	566		contig_2	572398	574470	691	TCATAAAAGTCAATAGGTAATCCCAAAAATTTGCATTGATCAAAGTCAACAAGCGGCGACAAGGCTGACTTAGGCTCGTCAAGAATGAAGATACCTGGGTTAGAAGCATCATACCTTGGCCAGTTTCCATTAACTGATATAGCTTGCTTGGTGCCTGAATATCCACGAGCATTTAAATACCCCAGAGAAGGATTAGGATCGTAAGTACGGAAGAAACTAGTCCAGTAATCCATAATAAGCTGGTTGAATGGTAAGTCATATTGATCTCTGAAATGCAAGCCAAATTGATTCAGGGTACCAAATACATAATACAATTCACCAGAGTGGCAACGGTAGTACGGAAGACTGGGATCTCCGAATGGATGAGTATCTGTAACCGGAGCAGAACAAACATTGTTA…	1
		A0A161HL79			891.723	2303	0	465	559		contig_2	1591060	1593156	702	TCATAAAAGTCAATAGGTAATCCTAAAAATTCGCATTGGTCGACATCAACAAGTGGTGATAAGGTCGACTTGGGCGCATCAAGGAGGAAGACTCCTGGTTTATTAGAATCATACTTTGGCCATTGTCCATTGACAAGAGTAGCTTGCATGGTACTCACATATCCACGAGCAGCTAAATAATCCAAAGAAGGATTAGGATCAAACGTACGGAAGAAACTAGTCCAATAATCCATAATAAGTCGGTTGAATGGGAGGTCATATTGATCTCTGAATTGTAGACCAAATTGATTCAGAGTACCAAATACATAGTACAATTCACCAGAGTGACAACGGTAGTATGGCAAACTGGGATCACCAAATGGATGAGTAGATGTAACTGGCGCAGAACAAACATTGTGA…	1
		A0A161HL79			152.91	385	2.59447e-38	145	219		contig_4	244275	245609	480	TCTTTGGTGAGTCAACAACCTGCCCTTCTCAATCGTGCATTGTAACAACTAGTGGTGGCAGTTTCCGTGGTAATTGTCACAAGTCATTTTCAGAATTTCTTGGAATTCCTTATGCTGAACCTCCAATTGGACAGTTGAGATTTGCTGAAGCTGTCCCTTATACTCCCAATCATTCTCAATTGTTGCAGGCTAGGAACTTACCTCCTTACTGCCCTCAGTCAAGTGCTACCATTTCATCTACTACTGAGGATTGTCTTTATTTGAACGTTTATACGCCTTCCACCAGTAAATCTACCGATGTTCTATTCTGGATTCATGGGGGTTCTTTCATCCAAGGAGGTAGTGCAGACCCAGTATTCAATGGGTCAGCTGTTGCACAATCTCAGAATGTTGTTGTGG…	0
FB1	Carboxylic ester hydrolase (EC 3.1.1.-)	A0A161HM45	537		781.556	2017	0	376	447		contig_6	76815	78398	531	TGTCGTGTGCTCCAACCATCAATCGTTCAGAGAATTTCAAATTGACAATTCCTAACAGAGGAACTCTTGAAGGACTCAAAATCCTCGAAGATAACTCTGATGATATTAAATGTTATCGTTATACTGGAGTTAGGTTTGCTAAACCACCTGTTGGTCCATTGAGATGGAAGAGACCTCAGAAATTAAGTGAAGATTATGATTATACTGGAGATTACACAGCTTTCAACAAGGTATGCCCTCAACCTGTTTTTGAGACTGTAATTGATAATCCAGATATTGTTCATGATGAAGATTGTTTATTTTCGAACATTTGGATTCCTGCTGGAACCCCTCCTAAGGAAGGTTGGCCTGTGCTTTTTTTCATCCATGGTGGATTCCTTCAAGTAGGAAGTCCTCATC…	1
FB1	Carboxylic ester hydrolase (EC 3.1.1.-)	A0A167CJK5	417		577.785	1488	0	265	334		contig_4	2584694	2585950	419	TGGTTAGGCCATTTGAATTGATCTACGATGAATTTGAATGTCTGAATTTAATGATCACTCGACCGGTTTTAAAGAGTGGGTCAGCTTCTCGACTGCCGGTCGTGATTTGGATACACGGAGGGGGTAATACTGCAGGAACTCCTTATAGAACTATATGTGATCCGACTGATTGGGTATTACAGTCAAGTCTGGCTGGAAAACCGATAATATTCGTAAGTCTCCAATTTCGAGTTCATTTATTTGGAAATCTACCCTATAATGGAATAGGTAACTTTATCCTTCATGATCAAAGATTAGGTATAGAGTGGGTTCATGATTATATAAAATATTTTGGGGGTGATGAAAATTTAGTGAGTGTGATAGGACAATCTGCTGGGAGTTGTTGCGTTTCAGCTCAAG…	1
T-2	Trichothecene 3-O-acetyltransferase Ayt1	A0A167EMJ1	474		417.542	1072	5.91134e-131	218	308		contig_2	51004	52371	469	CCAATGTACCTCCCGTACTTAATAAACTCTTCATCAACCCGTAATCTCTGCATATCTTCATCTCTCAAGCAAATCCCAACTGCGATCTCACCGTCCAGTGATCGAGGCATCAAATATATCAAACTCTCGTACGGAATAAATTGCGGTCTTCGTACAGACTCAGGCTTGCCCAAATTAAGGTTGAAATCAAGATCATAGCAGTCTAACTTTGCCCACGAACTCAACATGAGACCAGCTGATAAGTCAATCGTTGCTGAGAATGAAGTTGTGATTTTATCTGGCGTTCGGTCAAGTAATGTTGCGAGTGTGCGCGTGTTATGGTCCAAGTTTGATGTTCTGGGATCTACAGCATAGCGAAGCTGCGATGCAATACTACCCAATGGTTCCTCAACCAGCTGC…	1
DON	Aldo-keto reductase superfamily protein	A0A161HKN5	318		546.584	1407	2.12654e-178	269	293		contig_2	1973440	1974390	317	TGTCCAACAATACGCTTGGGTTGGTAAGGCTCATCGATATAAGCAATATCTTCTTCAGAAAGCTTCAGGTGAAGAGCAGCAATAGCATCATCAATTCGAGAAGGTTTACTGAAACCAACAATGGGAAGAGTACCCTTAGCAAGAGCCCAGGCGGTAGCAACAGTGGCCATGGTAGTATTGTGTTTCTTGGCGAGCTCTTCAACCCGGTTAATAATTGCCTTATCAGCTTCGTAAGTTCCAAATCCTTTGTTAGGATTGTTGGCTTCCTTTTGACCTCTAGCAGTAGTAGCCAAATCTTTGAAAGGACGGGTTAAAACACCAGCAGCTACTGGTCCCCAAGGAATAAGACCAACACCGGTTGCTTTACAGTATGGAATTACTTCACGCTCTTCTTCACGA…	1
		A0A161HKN5			402.905	1034	2.28423e-128	202	246		contig_6	195408	196319	308	TATCCAATAATATTCTTAGGTTGATAAGGTTCTTCAATATAAGCGATTTCGTCTTCAGTCAATTTGAAGCTAATGGCTGCAACTGCTTCATCAATGCGTTCAAGTTTATTGAAACCAACAATAGGAGCAGCTCCTTTAGAAAGGACCCAAGCGAGAGCAACAATTGCCATAGCAACATTTCTCTTCTTAGCAATCTCTTCAACACGATTGATAATTGTGCGATCAGCTTCAGTAGAACCATGGTTCATTTTGCTGAACATTGGGTCGGTTCCAGATCTAAGAGTCGATTTAAGAATATCTAAAGGTCTTGCAAGGACTCCCCGTGATAAAGGACTCCAAGGAATTAATCCAACTCCAGTCTCGTTGCAGAAAGGAATCATCTCCCTTTCTTCCTCCCTA…	0
		A0A161HKN5			382.489	981	2.94419e-121	194	241		contig_6	2760799	2761731	316	CCAGAAACAGGGTGAGGAATGTAAGGCTCTTCCAAATACTTTGTCTCCTCTTCTGTTAATTTGATCTTTAAAGCATCAACAGCTTCGTCGATTCTCTCTGGTTTATTGAACCCAACAATTGGAGAAGTACCCTTGGACAGAGTCCAAGCAATTGCTACTTGAGCCATTGAAATACCTCTCTTCTTGGCAATCTCTTCGACACGGTTGATAATCTCCTGGTCTTCCTTGGAATCACCAAGTTTAAGAACTCTAGAAAATCCATCAGTATGAGCTCTTAAAGAATCTTCTCCAACAGGACGAGCTAGGACCCCACGAGCAACCGGAGACCAAGGAATAAGGCCAACACCGGTTTCTTTACAATAAGGAATCATTTCTCTTTCCTCTTCACGATAAACCAAA…	0
		A0A161HKN5			387.497	994	5.34847e-123	197	237		contig_5	957231	958160	315	ACAACTGGATGAGGAGTATAAGGCTCTTCCAAATATTTAATCTCTTCATCAGTTAATTTGATTTTAAGAGCATCAATTGCTTCTTGGATTCTTTCTGGTTTACTTAATCCAACAATAGGAGAAGTGCCTTTTGAAATAACCCATGCAATAGATACTTGAGACATAGAAATATTTCTCTTTTTAGCAATCTCTTCCACTCTGCGAATAATCTCACGATCATCGGAAGCCTCACCTAGATTGAGTAATTTAAAACGAGCATCAGTTTTGGAACGAAGAGAGTCAACCCCTAAAGGACGGGCCAAGAAACCTCTGGCAATTGGAGACCAGGGAATAAGACCAACGCCAGTTTCTTTACAGAAAGGAATCATTTCTCTTTCTTCTTCGCGATAAATCAAATTA…	0
		A0A161HKN5			381.333	978	8.76859e-121	192	239		contig_5	532454	533386	316	CCAGCGATGGGGTGAGGAGAGTACGGTTCTTCGAGATATTTAAGCTCTTCTTCCGTAAGCTCGATTTTAAGAGCTTCAATTGCTTCATCAATTCTTTCGAGTTTGTTTATGCCAATAATTGGATATGTACCTTTGGAAATGACCCAGGCCGTGGATATTTGGGTCATAGAGACAGATCTCTTTTTGGCAACTTCTTCGACACGACGAATGATTTCTTGGTCATCTGATGATTGACCTATTTTGAGAAGCTTAGTGAAAGGGTCAGTGCTTGTTCGGAGAGTATCTTCTCCTAAGGGACGAGCAAGTACACCTCGAGCAATAGGCGACCAAGGAATGAGGCCAATACCATTTTCCTTACAGAAGGGAATCATTTCTCTTTCTTCTTCACGATAGATTAAA…	0
		A0A161HKN5			380.948	977	1.18277e-120	189	244		contig_4	396326	397264	318	TGTCCTATGGTAGAAAATCTTGGGCTGATTGGGTGTTGGAAGATGAAGAAGTTGTATTTGGATTGATGAAAAAGGCTTATGATGCAGGTATCAGGACTTTTGATACTGCTGATATGTATTCAGATGGATACTCTGAGATCCTTATTGGTAAATTCATCAAGAAATACAATATCCCTCGTTCAACTATCGTTATCTTAACTAAATGCTATGCTAAAGCTAATGTCGATCCTTCCATTGAAACATCTGAACTTAATTGGATCAACCGTTGGGGATTGAGTAGAAAGCACATTTTTGATGCCGTAGAAGGCGCTGTTGAAAGACTTGGCACTTATATTGATGTGTTACAAATCCATCGTCTTGATCACGAGGTTTCCAAAGAAGAAATAATGGGTACTCTCA…	0
		A0A161HKN5			377.867	969	1.32275e-119	185	242		contig_4	394459	395391	316	TGTCCTATGGTAAAAAATCATGGTTTGATTGGGTGCTGGAAGATGAAGAAGTTGTATTTGAATTGATGAAAAAGGCTTATGATGTAGGTATCAGAACCTTTGATACTGCTGACATGTACTCAGATGGATATTCTGAGATTCTTGTTGGTAAATTCATCAAGAAATACAATATTCCTCGCTCTACTATCGTTATCTTAACTAAATGCTATAATAAAGCTAATGTTGATCCTTCCATTGAAAAATCTGAACTCAATTGGATCAACCGTTGGGGATTGAGTAGAAAGCACATTTTTGATGCCGTAGAAGGCGCTGTTGAAAGACTTGGTACTTATATTGATGTGTTACAAATCCATCGTCTTGATCGCGAGGTTTCCAAAGAAGAAATAATGGGTACTCTCA…	0
DON	Aldo-keto reductase superfamily protein	A0A161HMH0	316		618.231	1593	0	293	308		contig_6	195405	196352	316	ACATATCCAATAATATTCTTAGGTTGATAAGGTTCTTCAATATAAGCGATTTCGTCTTCAGTCAATTTGAAGCTAATGGCTGCAACTGCTTCATCAATGCGTTCAAGTTTATTGAAACCAACAATAGGAGCAGCTCCTTTAGAAAGGACCCAAGCGAGAGCAACAATTGCCATAGCAACATTTCTCTTCTTAGCAATCTCTTCAACACGATTGATAATTGTGCGATCAGCTTCAGTAGAACCATGGTTCATTTTGCTGAACATTGGGTCGGTTCCAGATCTAAGAGTCGATTTAAGAATATCTAAAGGTCTTGCAAGGACTCCCCGTGATAAAGGACTCCAAGGAATTAATCCAACTCCAGTCTCGTTGCAGAAAGGAATCATCTCCCTTTCTTCCTCC…	1
		A0A161HMH0			426.017	1094	2.02819e-136	201	252		contig_6	2760796	2761707	306	AAGCCAGAAACAGGGTGAGGAATGTAAGGCTCTTCCAAATACTTTGTCTCCTCTTCTGTTAATTTGATCTTTAAAGCATCAACAGCTTCGTCGATTCTCTCTGGTTTATTGAACCCAACAATTGGAGAAGTACCCTTGGACAGAGTCCAAGCAATTGCTACTTGAGCCATTGAAATACCTCTCTTCTTGGCAATCTCTTCGACACGGTTGATAATCTCCTGGTCTTCCTTGGAATCACCAAGTTTAAGAACTCTAGAAAATCCATCAGTATGAGCTCTTAAAGAATCTTCTCCAACAGGACGAGCTAGGACCCCACGAGCAACCGGAGACCAAGGAATAAGGCCAACACCGGTTTCTTTACAATAAGGAATCATTTCTCTTTCCTCTTCACGATAAACC…	0
		A0A161HMH0			434.876	1117	1.41776e-139	201	248		contig_5	532454	533362	305	CCAGCGATGGGGTGAGGAGAGTACGGTTCTTCGAGATATTTAAGCTCTTCTTCCGTAAGCTCGATTTTAAGAGCTTCAATTGCTTCATCAATTCTTTCGAGTTTGTTTATGCCAATAATTGGATATGTACCTTTGGAAATGACCCAGGCCGTGGATATTTGGGTCATAGAGACAGATCTCTTTTTGGCAACTTCTTCGACACGACGAATGATTTCTTGGTCATCTGATGATTGACCTATTTTGAGAAGCTTAGTGAAAGGGTCAGTGCTTGTTCGGAGAGTATCTTCTCCTAAGGGACGAGCAAGTACACCTCGAGCAATAGGCGACCAAGGAATGAGGCCAATACCATTTTCCTTACAGAAGGGAATCATTTCTCTTTCTTCTTCACGATAGATTAAA…	0
		A0A161HMH0			432.565	1111	1.14285e-138	199	250		contig_5	957231	958133	303	ACAACTGGATGAGGAGTATAAGGCTCTTCCAAATATTTAATCTCTTCATCAGTTAATTTGATTTTAAGAGCATCAATTGCTTCTTGGATTCTTTCTGGTTTACTTAATCCAACAATAGGAGAAGTGCCTTTTGAAATAACCCATGCAATAGATACTTGAGACATAGAAATATTTCTCTTTTTAGCAATCTCTTCCACTCTGCGAATAATCTCACGATCATCGGAAGCCTCACCTAGATTGAGTAATTTAAAACGAGCATCAGTTTTGGAACGAAGAGAGTCAACCCCTAAAGGACGGGCCAAGAAACCTCTGGCAATTGGAGACCAGGGAATAAGACCAACGCCAGTTTCTTTACAGAAAGGAATCATTTCTCTTTCTTCTTCGCGATAAATCAAATTA…	0
		A0A161HMH0			430.254	1105	6.63192e-138	200	257		contig_4	394486	395394	305	ATTGGGTGCTGGAAGATGAAGAAGTTGTATTTGAATTGATGAAAAAGGCTTATGATGTAGGTATCAGAACCTTTGATACTGCTGACATGTACTCAGATGGATATTCTGAGATTCTTGTTGGTAAATTCATCAAGAAATACAATATTCCTCGCTCTACTATCGTTATCTTAACTAAATGCTATAATAAAGCTAATGTTGATCCTTCCATTGAAAAATCTGAACTCAATTGGATCAACCGTTGGGGATTGAGTAGAAAGCACATTTTTGATGCCGTAGAAGGCGCTGTTGAAAGACTTGGTACTTATATTGATGTGTTACAAATCCATCGTCTTGATCGCGAGGTTTCCAAAGAAGAAATAATGGGTACTCTCAATGACATTGTAAAGAGTGGTAAAGTCC…	0
		A0A161HMH0			430.254	1105	7.37559e-138	201	252		contig_4	396353	397261	305	ATTGGGTGTTGGAAGATGAAGAAGTTGTATTTGGATTGATGAAAAAGGCTTATGATGCAGGTATCAGGACTTTTGATACTGCTGATATGTATTCAGATGGATACTCTGAGATCCTTATTGGTAAATTCATCAAGAAATACAATATCCCTCGTTCAACTATCGTTATCTTAACTAAATGCTATGCTAAAGCTAATGTCGATCCTTCCATTGAAACATCTGAACTTAATTGGATCAACCGTTGGGGATTGAGTAGAAAGCACATTTTTGATGCCGTAGAAGGCGCTGTTGAAAGACTTGGCACTTATATTGATGTGTTACAAATCCATCGTCTTGATCACGAGGTTTCCAAAGAAGAAATAATGGGTACTCTCAATGACATTGTAAAGAGTGGTAAAGTCC…	0
		A0A161HMH0			418.698	1075	7.35466e-134	202	244		contig_2	1973440	1974363	308	TGTCCAACAATACGCTTGGGTTGGTAAGGCTCATCGATATAAGCAATATCTTCTTCAGAAAGCTTCAGGTGAAGAGCAGCAATAGCATCATCAATTCGAGAAGGTTTACTGAAACCAACAATGGGAAGAGTACCCTTAGCAAGAGCCCAGGCGGTAGCAACAGTGGCCATGGTAGTATTGTGTTTCTTGGCGAGCTCTTCAACCCGGTTAATAATTGCCTTATCAGCTTCGTAAGTTCCAAATCCTTTGTTAGGATTGTTGGCTTCCTTTTGACCTCTAGCAGTAGTAGCCAAATCTTTGAAAGGACGGGTTAAAACACCAGCAGCTACTGGTCCCCAAGGAATAAGACCAACACCGGTTGCTTTACAGTATGGAATTACTTCACGCTCTTCTTCACGA…	0
DON	Aldo-keto reductase superfamily protein	A0A167CZ33	348		660.603	1703	0	319	336		contig_2	1894358	1895401	348	TGTCCGTCATTCCAAATTCTGAATATAGATTCCTTGGCCCTACTGGTCTTCGTGTCTCTTCCATCTCTCTTGGTGGTTGGATTACTTATGGTGAAGGAAAACAAGTCGAAGACGAAAAAACTTTAGCCATCTTCGATAAAGCCTTCAAACTTGGTATTAACTATTTCGATACTGCTGAAGCTTACGGCGCTGGCGTTTGTGAAGTCTCTTTCGGTAAAGTTATTAAAAAACTTGGTTGGAAGAGAAGTGAATACGTTCTTTCAACCAAAATCTTCTGGGGTGGTGAAGGTGTAAATGATAGAGGTCTTTCTCGTAAGCACATTATTGAAGGTGTTGATGCTGCTCTTGCCAGATTACAACATGATTATGTCGATATTGTCTTTGCTCATCGTCCTGATC…	1
		A0A167CZ33			139.813	351	1.34884e-36	110	167		contig_5	957237	958205	346	GGATGAGGAGTATAAGGCTCTTCCAAATATTTAATCTCTTCATCAGTTAATTTGATTTTAAGAGCATCAATTGCTTCTTGGATTCTTTCTGGTTTACTTAATCCAACAATAGGAGAAGTGCCTTTTGAAATAACCCATGCAATAGATACTTGAGACATAGAAATATTTCTCTTTTTAGCAATCTCTTCCACTCTGCGAATAATCTCACGATCATCGGAAGCCTCACCTAGATTGAGTAATTTAAAACGAGCATCAGTTTTGGAACGAAGAGAGTCAACCCCTAAAGGACGGGCCAAGAAACCTCTGGCAATTGGAGACCAGGGAATAAGACCAACGCCAGTTTCTTTACAGAAAGGAATCATTTCTCTTTCTTCTTCGCGATAAATCAAATTATAGAAA…	0
		A0A167CZ33			130.183	326	2.28651e-33	108	165		contig_5	532463	533431	343	GGGTGAGGAGAGTACGGTTCTTCGAGATATTTAAGCTCTTCTTCCGTAAGCTCGATTTTAAGAGCTTCAATTGCTTCATCAATTCTTTCGAGTTTGTTTATGCCAATAATTGGATATGTACCTTTGGAAATGACCCAGGCCGTGGATATTTGGGTCATAGAGACAGATCTCTTTTTGGCAACTTCTTCGACACGACGAATGATTTCTTGGTCATCTGATGATTGACCTATTTTGAGAAGCTTAGTGAAAGGGTCAGTGCTTGTTCGGAGAGTATCTTCTCCTAAGGGACGAGCAAGTACACCTCGAGCAATAGGCGACCAAGGAATGAGGCCAATACCATTTTCCTTACAGAAGGGAATCATTTCTCTTTCTTCTTCACGATAGATTAAATTGTAAAAA…	0
		A0A167CZ33			127.487	319	2.26571e-32	112	165		contig_4	396269	397249	347	AATTCCAAAGACTCGGTGACTCTGGACTTAAAGTCTCTAAAATTATTCTCGGATGTATGTCCTATGGTAGAAAATCTTGGGCTGATTGGGTGTTGGAAGATGAAGAAGTTGTATTTGGATTGATGAAAAAGGCTTATGATGCAGGTATCAGGACTTTTGATACTGCTGATATGTATTCAGATGGATACTCTGAGATCCTTATTGGTAAATTCATCAAGAAATACAATATCCCTCGTTCAACTATCGTTATCTTAACTAAATGCTATGCTAAAGCTAATGTCGATCCTTCCATTGAAACATCTGAACTTAATTGGATCAACCGTTGGGGATTGAGTAGAAAGCACATTTTTGATGCCGTAGAAGGCGCTGTTGAAAGACTTGGCACTTATATTGATGTGT…	0
		A0A167CZ33			124.79	312	1.72003e-31	104	167		contig_4	394402	395382	347	AATTCCAAAGACTCGGTGACTCTGGACTTAAAGTCTCTAAAATTATTCTCGGATGTATGTCCTATGGTAAAAAATCATGGTTTGATTGGGTGCTGGAAGATGAAGAAGTTGTATTTGAATTGATGAAAAAGGCTTATGATGTAGGTATCAGAACCTTTGATACTGCTGACATGTACTCAGATGGATATTCTGAGATTCTTGTTGGTAAATTCATCAAGAAATACAATATTCCTCGCTCTACTATCGTTATCTTAACTAAATGCTATAATAAAGCTAATGTTGATCCTTCCATTGAAAAATCTGAACTCAATTGGATCAACCGTTGGGGATTGAGTAGAAAGCACATTTTTGATGCCGTAGAAGGCGCTGTTGAAAGACTTGGTACTTATATTGATGTGT…	0
		A0A167CZ33			125.176	313	1.29665e-31	109	168		contig_6	195423	196427	353	TTAGGTTGATAAGGTTCTTCAATATAAGCGATTTCGTCTTCAGTCAATTTGAAGCTAATGGCTGCAACTGCTTCATCAATGCGTTCAAGTTTATTGAAACCAACAATAGGAGCAGCTCCTTTAGAAAGGACCCAAGCGAGAGCAACAATTGCCATAGCAACATTTCTCTTCTTAGCAATCTCTTCAACACGATTGATAATTGTGCGATCAGCTTCAGTAGAACCATGGTTCATTTTGCTGAACATTGGGTCGGTTCCAGATCTAAGAGTCGATTTAAGAATATCTAAAGGTCTTGCAAGGACTCCCCGTGATAAAGGACTCCAAGGAATTAATCCAACTCCAGTCTCGTTGCAGAAAGGAATCATCTCCCTTTCTTCCTCCCTATAGAGAGCAGAATAA…	0
DON	Aldo-keto reductase superfamily protein	A0A167D436	283		395.971	1016	1.38029e-126	189	225		contig_6	566771	567610	281	TCCCATTTAGTAGGATCCCAGTTGCCACCAGCAATAAAATATTCAGTCTTACTACCAAGCTCTTCGAAATCTTCGTCGGAAAGCTCAAAATCATCGACCTCAAAGTTACTTCTGATTCTTGATTCAGTGGCAGTTTTTGGAAGAGGAATAAATCCTTTCTGTAGATTCCACCTAATCAATATTTGGGCAGGTGTTCTCTTATACTTTTTGGATAAAGCAACCAATGAAGGATCATTTAAACGATCACCACGCATCAAAGGGGAGTACGATTCAATAAGAATATCGTGCTTCTTACAGAACTTAGCAATATCCTCGCGCTGAAGCCAGGGATTTATTTCAACTTGGTTAACAGCAGGCTTGATCTTGAGCTCTGGCCAGGCTAATAATTCCTTTAAATGG…	1
		A0A167D436			330.872	847	6.77793e-104	164	209		contig_6	3841632	3842474	282	TTAGTCGGATCGGATCCAGGACTACCTAGATAATGTGCCGTCTTATCGCCTAATTCTTCAACATCTTTACTATCAATCTCGAAATCAAATACAGTGAAATTCTCTAAAATTCTATGAGCATGAACAGATTTTGGTAACGGAATAAATCCTTTTTGAAGATTCCACCTGAGAAGAATCTGAGCAGGAGTTTTATTGTATTTTTCAGCTAGCTTTACGATTTCTGGGTCTCTCAATCTCCCACCAAACATCAATGGAGAATAGGCCTCGATGAGAATGTTATTTTTTTTGCAGAATTCTGTAATATCAACATGCTGAAGCCAAGGATTAATTTCAATTTGATTAACAACGGGCTTGTGTTTTAGTTCTGGATATGCCAATAATTCTTTTAAATGTGCTACA…	0
		A0A167D436			173.326	438	5.5031e-49	117	168		contig_6	2579221	2580093	309	TAACTACCCATTTTACTTTAAACACTGGATACAAAATTCCTGCCATTGGCCTTGGTACTTGGCAATCAAAGCCAAACGAGGTTGCCAAAGCTGTTGAAGTGGCTTTGAAAAACAATTATAGACATATTGATGCTGCCGCTATCTATGGCAATGAACACGAGGTTGGTGCTGGAATTGTTGCTTCTGGTGTGCCTCGTGAGGAAATTTTTGTAACTTCAAAATTGTGGAATAACAACCATCGTGCTGAAAATGTTGAAAAAGCTCTTGACAAGACTTTATCAGACTTGGGTCTTGATTATGTGGATCTTTATCTTATTCATTGGCCCGCTCATTTTGCTCCAAATAAGGGAAACTTCCCCAAGGATGAGAATGATAAGATCATTCTTGATGATGTCCCTA…	0
		A0A167D436			149.058	375	1.35956e-40	100	160		contig_6	1278874	1279770	314	TTGGTAAAACTATTAAACTCAACAATGGCTTGGAATTGCCTCTTATTGGCTTAGGTACTTACCTTTCCAAACCTAACGAAGTCGAAGATGCTGTTGCCCATGCTCTTAAGATTGGTTATCGTCACATTGACTGTGCTCGTTTCTACGAAAATGAAGCTGAAGTTGGTAGAGGTATTAAGAAGTCTGGTGTTCCTCGTGAAGAGATCTTCATTACCTCCAAGATCTGGAACAATCATCGTCGTCCTGAGTATGCCAGAGCTGCTCTTGAAGAGATGTTAAAGGACCTTCAAACTGATTATGTTGATCAATTGCTTATTCACTGGCCTGTTGCTTTCAAGCCTGGTGATGATATGATCCCTGTTGACAAGGTCACTGGTAAAGTTATCATCGATGACTATC…	0
		A0A167D436			393.66	1010	1.10252e-125	188	225		contig_4	1610680	1611519	281	TGTCATACGTTCTCAATTCCGGTGCAAAGATCCCTAAAGTTGGTTTTGGTGTATACCAATCGCCTGCTGGCGTAACTTCAAGACTTGTAAAAGTTGCTTTAGAATCCGGTTACAGACATATTGATTCTGCCCATATCTATCGTAATGAAAAGGAAGCCGCTAACGGAATTGCCGAATACCTTAAGTCTCATCCTGAAGTTTCTAGAAGCGAAATATTTTATACGACAAAAATATGGCTTGATGATTTTGGTTACGAAAAGACTAAAGATGCTATCAAGAAGTCCCTTGCTGCTGCTTCTAGTATAGATTATATCGATCTTATATTACTTCATGCTCCTCAAAGACCAAAATCACTTAGATTGGGTGCTTATAAGGCTCTTCAAGAGGCTGTTGCTGAGG…	1
		A0A167D436			130.183	326	3.69763e-34	89	146		contig_4	2260733	2261620	300	CTGTTACTCTTAAGCCTTCCGGCCAAAACATGCCCCTCGTTGGTTTCGGTGCCTGGAAAGTCGGCAAGGACACTTGTGCTGATACTATCTATAATGCTATCAAATCTGGTTACAGATTGATCGATGGTGCTCAAGATTATGGTAATGAAAAAGAATGTGGTGAAGGTGTTGCCCGTGCCATCAAGGAAGGAATCATCAAGCGTGAAGATATTTTCATCACTTCCAAGCTCTGGAATACTTTCCATGCTAAGGAACACGTTGAACCTCTCCTCAAGAGATCTTTGGCTGATTGGGGTCTTGAATACTTTGATTTATTCTTAATCCATTTCCCCATTGCTCAAAAGTATGTTGACCCTGCTGTCAGATATCCTCCTACTTTCGTTAATGATATCGAGAAGA…	0
		A0A167D436			386.341	991	4.00723e-123	182	227		contig_5	1386302	1387144	282	TCCCACTTAGTGGGGTCCCATTGTGGAGCAGTAACGTAATAGTCAGATTTGTTACCAAGAGATTCAAAATCCTCTTTAGAAAGTTCAAAGTCATCAACTTGAATATTACTTTTAATTCTGGACTCAGTCTCAGACTTGGGTAAAGGAAGGAATCCCCTTTGAAGATTCCATTTAACAAGGATTTGTCCTACATTTTTCTTGTACTTTTCAGCAAGAGCAACTAATTCGGGATCGTCTAATCTCATACCACGCATTAAAGGAGAATAAGCCTCGATAAGAATATTATGTTGTTTACAGAAGTCAGCAATATCATCACGTTGAAGCCAGGGGTTAACTTCAATTTGATTCACAACCGGCTTGACTTTAAGTTCTGGCCATTGTAATAATTCTTGCAAGTGG…	0
		A0A167D436			365.155	936	7.89366e-116	177	209		contig_5	1608299	1609141	282	CCATGTCCTATGTTCTCAATTCTGGCTCGAAAATTCCCCACATTGGATTTGGAGTTTATTTAGCTCCCCCTGGAGAAGTTGCGAGAATCGTTGAAACTGCTTTAAAATTTGGCTATAGACATATAGATACTGCCAGTTTTTACGGCAACGAAAAAGAAGCTGCAGACGGAATTGCCAACTTCCTCAAAGCTAACCCAAGTATTTCTAGATCTGAAGTGTTTTATACTACCAAGATATGGATGGACGACTTTGGGTATGAAAAAGCAAAGGAGGCTATAAAAAAGTCGCTTGAAGCTGCTTCGAGTATTGGCTACATTGACCTGTTTCTCCTTCATGTACCTCAGGGCCCGCCAGAACTTAGACTAGGCTCATACAAGGCTCTCCAAGAAGCAGTTGGTG…	0
		A0A167D436			155.606	392	6.52748e-43	105	149		contig_5	3832509	3833327	281	AGTTTAGTAATATCTTCAGGAGAGAGTTCGACAGTTTTGGTGTTCTCGACAATACGGGATGGGGTGGTAGTCTTGGGAAGAACAACTCTACCACTAGAGATGTGGTAAGAGATGAGAATAGTACCAGGAGTGACCTTATATTTATCAGCAAGAGCAAGGACAGTCTTGTTGGAGAAAAGAGGACCACCGGTAGAACCGAAAGGAGAATAAGCTTCAATAAGAATTCCCTTTTCCTTAGAAAACTCACGGATCTCAGTTTGAGGGAGTAAAGGATGGTTTTCGATTTGATTGACAGCAGGAACAACCTTGGCAGTCTTGAGAAGATCAGTAAGGACAGGAACAGAACAGTTGGAAACACCAATGGCTTTAACCTTACCAGATTCATAGACCTTTTCGAAT…	0
		A0A167D436			135.191	339	6.95272e-36	90	146		contig_5	657132	657980	291	ACTCCCCAGTATAGAGGATTAATATTTCTTTTGCCAGTTTCTAAACTATCAATAAGCTCCATGGCAGACTCTGGAAGAATAACTCTTTCCAAATTAGCCTTTAATCTAGTAGGATTGGAGGTTTTCGGGATTACAACAGTTCCTCGTTGAACAGCCCAATTGATTAAGATTGTTGCTGGTTCTAAGTTAAGAGTTTTGGAAAGGCCCTGTATAACTGGATGCTCAGTTAATCTAGGTGCTCCATGGTTATTTCTGCCAAGTGGCGTATAACACATAACCACAATATTATTATCCTGGCAATACTTCAGCAGATGCTTTTGCTGAAAGTTAGGATGTCCCTCCACTTGATTGACAGTTGGTTTGATTGTTGACTTATTAAGAAGATCAGTTAACTTTGGA…	0
		A0A167D436			162.925	411	2.08419e-45	102	155		contig_2	289427	290194	268	CCCTCAATGATGGTAATAAAATCCCAGTAGTCGGATTTGGCACTTGGCAAGTCAATGATGAAACTGACGGATATGATGCTCTTCTTGATGCATTGAAGAAAGGTTATAGACACATTGATACTGCCTTTGCTTATAAAAATGAAGCAGTTGTAGGTAAAGCAGTTAGAGATAGTGGAATTCCTAGAGAAGAAATCTTTGTTGTTTCTAAATTATGGAATAACGATCATCGTGACCCTGCTGCTGCTCTTGATAAAAGTTTAGGTCTCTTAGGATTGGACTATGTTGACTTGTATTTAGTCCATTGGCCTGTTCCTATTAAAAGTGTTGATGGTAAAGATGAAGTTGATACTGAGTGGAATCATGTTAAAACTTGGGAATTAGTACAAAAATTACCTAAAT…	0
		A0A167D436			154.451	389	1.89203e-42	108	161		contig_2	1230273	1231076	283	AAACATTTACCCTTGCTAATAAAGCCGTTATCCCTTCTATATCAGCCGGATTTGGCACAAAATGGGCTAGTAGACACCGTCCTCACCAAAAGGAAGATGAACTTGACCCTGATGTTATCCAAGGTGTCAAAGATGCTATCTCTGTAGGTATTACTCATATTGACGGAGCTGAGGTTTATGGTACTGAGGGAGAAATTGGCGAAGCAATTGCTCAATCTGGAGTTAAGAGAGAAGATCTTTATATTACTACCAAAGTCATGAAAAATATTAATGATCCTATAAGTGCTTTGAAAAGGTCATTAGAGAAACTGAAGACTGATTATGTTGACCTTTACTTGATTCATGCACCATTTGTGGACGATCTTGAAGGAGCTTGGAAAGCACTTGAAACTTTACATA…	0
DON	Aldo-keto reductase superfamily protein	A0A167DCZ0	280		467.618	1202	1.68191e-151	219	247		contig_5	1386302	1387141	280	TCCCACTTAGTGGGGTCCCATTGTGGAGCAGTAACGTAATAGTCAGATTTGTTACCAAGAGATTCAAAATCCTCTTTAGAAAGTTCAAAGTCATCAACTTGAATATTACTTTTAATTCTGGACTCAGTCTCAGACTTGGGTAAAGGAAGGAATCCCCTTTGAAGATTCCATTTAACAAGGATTTGTCCTACATTTTTCTTGTACTTTTCAGCAAGAGCAACTAATTCGGGATCGTCTAATCTCATACCACGCATTAAAGGAGAATAAGCCTCGATAAGAATATTATGTTGTTTACAGAAGTCAGCAATATCATCACGTTGAAGCCAGGGGTTAACTTCAATTTGATTCACAACCGGCTTGACTTTAAGTTCTGGCCATTGTAATAATTCTTGCAAGTGG…	1
		A0A167DCZ0			455.677	1171	2.46046e-147	213	244		contig_5	1608302	1609141	280	TGTCCTATGTTCTCAATTCTGGCTCGAAAATTCCCCACATTGGATTTGGAGTTTATTTAGCTCCCCCTGGAGAAGTTGCGAGAATCGTTGAAACTGCTTTAAAATTTGGCTATAGACATATAGATACTGCCAGTTTTTACGGCAACGAAAAAGAAGCTGCAGACGGAATTGCCAACTTCCTCAAAGCTAACCCAAGTATTTCTAGATCTGAAGTGTTTTATACTACCAAGATATGGATGGACGACTTTGGGTATGAAAAAGCAAAGGAGGCTATAAAAAAGTCGCTTGAAGCTGCTTCGAGTATTGGCTACATTGACCTGTTTCTCCTTCATGTACCTCAGGGCCCGCCAGAACTTAGACTAGGCTCATACAAGGCTCTCCAAGAAGCAGTTGGTGAGC…	0
		A0A167DCZ0			143.665	361	7.55125e-39	103	153		contig_5	3832500	3833327	284	AGATTGTCAAGTTTAGTAATATCTTCAGGAGAGAGTTCGACAGTTTTGGTGTTCTCGACAATACGGGATGGGGTGGTAGTCTTGGGAAGAACAACTCTACCACTAGAGATGTGGTAAGAGATGAGAATAGTACCAGGAGTGACCTTATATTTATCAGCAAGAGCAAGGACAGTCTTGTTGGAGAAAAGAGGACCACCGGTAGAACCGAAAGGAGAATAAGCTTCAATAAGAATTCCCTTTTCCTTAGAAAACTCACGGATCTCAGTTTGAGGGAGTAAAGGATGGTTTTCGATTTGATTGACAGCAGGAACAACCTTGGCAGTCTTGAGAAGATCAGTAAGGACAGGAACAGAACAGTTGGAAACACCAATGGCTTTAACCTTACCAGATTCATAGACC…	0
		A0A167DCZ0			130.954	328	2.12309e-34	92	149		contig_5	657144	657980	288	AGAGGATTAATATTTCTTTTGCCAGTTTCTAAACTATCAATAAGCTCCATGGCAGACTCTGGAAGAATAACTCTTTCCAAATTAGCCTTTAATCTAGTAGGATTGGAGGTTTTCGGGATTACAACAGTTCCTCGTTGAACAGCCCAATTGATTAAGATTGTTGCTGGTTCTAAGTTAAGAGTTTTGGAAAGGCCCTGTATAACTGGATGCTCAGTTAATCTAGGTGCTCCATGGTTATTTCTGCCAAGTGGCGTATAACACATAACCACAATATTATTATCCTGGCAATACTTCAGCAGATGCTTTTGCTGAAAGTTAGGATGTCCCTCCACTTGATTGACAGTTGGTTTGATTGTTGACTTATTAAGAAGATCAGTTAACTTTGGAATGGTGAAATTA…	0
		A0A167DCZ0			443.351	1139	3.88752e-143	202	244		contig_6	566771	567610	280	TCCCATTTAGTAGGATCCCAGTTGCCACCAGCAATAAAATATTCAGTCTTACTACCAAGCTCTTCGAAATCTTCGTCGGAAAGCTCAAAATCATCGACCTCAAAGTTACTTCTGATTCTTGATTCAGTGGCAGTTTTTGGAAGAGGAATAAATCCTTTCTGTAGATTCCACCTAATCAATATTTGGGCAGGTGTTCTCTTATACTTTTTGGATAAAGCAACCAATGAAGGATCATTTAAACGATCACCACGCATCAAAGGGGAGTACGATTCAATAAGAATATCGTGCTTCTTACAGAACTTAGCAATATCCTCGCGCTGAAGCCAGGGATTTATTTCAACTTGGTTAACAGCAGGCTTGATCTTGAGCTCTGGCCAGGCTAATAATTCCTTTAAATGG…	0
		A0A167DCZ0			333.569	854	7.00397e-105	163	202		contig_6	3841635	3842456	274	GTCGGATCGGATCCAGGACTACCTAGATAATGTGCCGTCTTATCGCCTAATTCTTCAACATCTTTACTATCAATCTCGAAATCAAATACAGTGAAATTCTCTAAAATTCTATGAGCATGAACAGATTTTGGTAACGGAATAAATCCTTTTTGAAGATTCCACCTGAGAAGAATCTGAGCAGGAGTTTTATTGTATTTTTCAGCTAGCTTTACGATTTCTGGGTCTCTCAATCTCCCACCAAACATCAATGGAGAATAGGCCTCGATGAGAATGTTATTTTTTTTGCAGAATTCTGTAATATCAACATGCTGAAGCCAAGGATTAATTTCAATTTGATTAACAACGGGCTTGTGTTTTAGTTCTGGATATGCCAATAATTCTTTTAAATGTGCTACACCA…	0
		A0A167DCZ0			177.948	450	1.11911e-50	110	162		contig_6	2579233	2580054	286	TTACTTTAAACACTGGATACAAAATTCCTGCCATTGGCCTTGGTACTTGGCAATCAAAGCCAAACGAGGTTGCCAAAGCTGTTGAAGTGGCTTTGAAAAACAATTATAGACATATTGATGCTGCCGCTATCTATGGCAATGAACACGAGGTTGGTGCTGGAATTGTTGCTTCTGGTGTGCCTCGTGAGGAAATTTTTGTAACTTCAAAATTGTGGAATAACAACCATCGTGCTGAAAATGTTGAAAAAGCTCTTGACAAGACTTTATCAGACTTGGGTCTTGATTATGTGGATCTTTATCTTATTCATTGGCCCGCTCATTTTGCTCCAAATAAGGGAAACTTCCCCAAGGATGAGAATGATAAGATCATTCTTGATGATGTCCCTATTGCTGAGACCT…	0
		A0A167DCZ0			149.443	376	9.03231e-41	94	157		contig_6	1278892	1279731	290	TCAACAATGGCTTGGAATTGCCTCTTATTGGCTTAGGTACTTACCTTTCCAAACCTAACGAAGTCGAAGATGCTGTTGCCCATGCTCTTAAGATTGGTTATCGTCACATTGACTGTGCTCGTTTCTACGAAAATGAAGCTGAAGTTGGTAGAGGTATTAAGAAGTCTGGTGTTCCTCGTGAAGAGATCTTCATTACCTCCAAGATCTGGAACAATCATCGTCGTCCTGAGTATGCCAGAGCTGCTCTTGAAGAGATGTTAAAGGACCTTCAAACTGATTATGTTGATCAATTGCTTATTCACTGGCCTGTTGCTTTCAAGCCTGGTGATGATATGATCCCTGTTGACAAGGTCACTGGTAAAGTTATCATCGATGACTATCCTATTAGTGAGTCCTGGA…	0
		A0A167DCZ0			442.58	1137	7.6476e-143	202	245		contig_4	1610680	1611519	280	TGTCATACGTTCTCAATTCCGGTGCAAAGATCCCTAAAGTTGGTTTTGGTGTATACCAATCGCCTGCTGGCGTAACTTCAAGACTTGTAAAAGTTGCTTTAGAATCCGGTTACAGACATATTGATTCTGCCCATATCTATCGTAATGAAAAGGAAGCCGCTAACGGAATTGCCGAATACCTTAAGTCTCATCCTGAAGTTTCTAGAAGCGAAATATTTTATACGACAAAAATATGGCTTGATGATTTTGGTTACGAAAAGACTAAAGATGCTATCAAGAAGTCCCTTGCTGCTGCTTCTAGTATAGATTATATCGATCTTATATTACTTCATGCTCCTCAAAGACCAAAATCACTTAGATTGGGTGCTTATAAGGCTCTTCAAGAGGCTGTTGCTGAGG…	0
		A0A167DCZ0			137.502	345	1.01432e-36	85	147		contig_4	2260751	2261611	291	CCGGCCAAAACATGCCCCTCGTTGGTTTCGGTGCCTGGAAAGTCGGCAAGGACACTTGTGCTGATACTATCTATAATGCTATCAAATCTGGTTACAGATTGATCGATGGTGCTCAAGATTATGGTAATGAAAAAGAATGTGGTGAAGGTGTTGCCCGTGCCATCAAGGAAGGAATCATCAAGCGTGAAGATATTTTCATCACTTCCAAGCTCTGGAATACTTTCCATGCTAAGGAACACGTTGAACCTCTCCTCAAGAGATCTTTGGCTGATTGGGGTCTTGAATACTTTGATTTATTCTTAATCCATTTCCCCATTGCTCAAAAGTATGTTGACCCTGCTGTCAGATATCCTCCTACTTTCGTTAATGATATCGAGAAGAACGTTGCTTACTTCCAAA…	0
		A0A167DCZ0			153.295	386	4.24204e-42	109	164		contig_2	1230276	1231097	288	CATTTACCCTTGCTAATAAAGCCGTTATCCCTTCTATATCAGCCGGATTTGGCACAAAATGGGCTAGTAGACACCGTCCTCACCAAAAGGAAGATGAACTTGACCCTGATGTTATCCAAGGTGTCAAAGATGCTATCTCTGTAGGTATTACTCATATTGACGGAGCTGAGGTTTATGGTACTGAGGGAGAAATTGGCGAAGCAATTGCTCAATCTGGAGTTAAGAGAGAAGATCTTTATATTACTACCAAAGTCATGAAAAATATTAATGATCCTATAAGTGCTTTGAAAAGGTCATTAGAGAAACTGAAGACTGATTATGTTGACCTTTACTTGATTCATGCACCATTTGTGGACGATCTTGAAGGAGCTTGGAAAGCACTTGAAACTTTACATAAAC…	0
		A0A167DCZ0			153.295	386	4.28291e-42	100	161		contig_2	289424	290254	289	TCACCCTCAATGATGGTAATAAAATCCCAGTAGTCGGATTTGGCACTTGGCAAGTCAATGATGAAACTGACGGATATGATGCTCTTCTTGATGCATTGAAGAAAGGTTATAGACACATTGATACTGCCTTTGCTTATAAAAATGAAGCAGTTGTAGGTAAAGCAGTTAGAGATAGTGGAATTCCTAGAGAAGAAATCTTTGTTGTTTCTAAATTATGGAATAACGATCATCGTGACCCTGCTGCTGCTCTTGATAAAAGTTTAGGTCTCTTAGGATTGGACTATGTTGACTTGTATTTAGTCCATTGGCCTGTTCCTATTAAAAGTGTTGATGGTAAAGATGAAGTTGATACTGAGTGGAATCATGTTAAAACTTGGGAATTAGTACAAAAATTACCTA…	0
DON	Aldo-keto reductase superfamily protein	A0A167DEX0	311		546.969	1408	1.08938e-178	256	283		contig_5	957228	958160	311	TGCACAACTGGATGAGGAGTATAAGGCTCTTCCAAATATTTAATCTCTTCATCAGTTAATTTGATTTTAAGAGCATCAATTGCTTCTTGGATTCTTTCTGGTTTACTTAATCCAACAATAGGAGAAGTGCCTTTTGAAATAACCCATGCAATAGATACTTGAGACATAGAAATATTTCTCTTTTTAGCAATCTCTTCCACTCTGCGAATAATCTCACGATCATCGGAAGCCTCACCTAGATTGAGTAATTTAAAACGAGCATCAGTTTTGGAACGAAGAGAGTCAACCCCTAAAGGACGGGCCAAGAAACCTCTGGCAATTGGAGACCAGGGAATAAGACCAACGCCAGTTTCTTTACAGAAAGGAATCATTTCTCTTTCTTCTTCGCGATAAATCAAA…	1
		A0A167DEX0			516.153	1328	5.69015e-168	238	278		contig_5	532460	533386	309	ATGGGGTGAGGAGAGTACGGTTCTTCGAGATATTTAAGCTCTTCTTCCGTAAGCTCGATTTTAAGAGCTTCAATTGCTTCATCAATTCTTTCGAGTTTGTTTATGCCAATAATTGGATATGTACCTTTGGAAATGACCCAGGCCGTGGATATTTGGGTCATAGAGACAGATCTCTTTTTGGCAACTTCTTCGACACGACGAATGATTTCTTGGTCATCTGATGATTGACCTATTTTGAGAAGCTTAGTGAAAGGGTCAGTGCTTGTTCGGAGAGTATCTTCTCCTAAGGGACGAGCAAGTACACCTCGAGCAATAGGCGACCAAGGAATGAGGCCAATACCATTTTCCTTACAGAAGGGAATCATTTCTCTTTCTTCTTCACGATAGATTAAATTGTAA…	0
		A0A167DEX0			497.664	1280	1.7922e-161	231	268		contig_4	396326	397252	309	TGTCCTATGGTAGAAAATCTTGGGCTGATTGGGTGTTGGAAGATGAAGAAGTTGTATTTGGATTGATGAAAAAGGCTTATGATGCAGGTATCAGGACTTTTGATACTGCTGATATGTATTCAGATGGATACTCTGAGATCCTTATTGGTAAATTCATCAAGAAATACAATATCCCTCGTTCAACTATCGTTATCTTAACTAAATGCTATGCTAAAGCTAATGTCGATCCTTCCATTGAAACATCTGAACTTAATTGGATCAACCGTTGGGGATTGAGTAGAAAGCACATTTTTGATGCCGTAGAAGGCGCTGTTGAAAGACTTGGCACTTATATTGATGTGTTACAAATCCATCGTCTTGATCACGAGGTTTCCAAAGAAGAAATAATGGGTACTCTCA…	0
		A0A167DEX0			497.278	1279	2.56273e-161	232	269		contig_4	394459	395385	309	TGTCCTATGGTAAAAAATCATGGTTTGATTGGGTGCTGGAAGATGAAGAAGTTGTATTTGAATTGATGAAAAAGGCTTATGATGTAGGTATCAGAACCTTTGATACTGCTGACATGTACTCAGATGGATATTCTGAGATTCTTGTTGGTAAATTCATCAAGAAATACAATATTCCTCGCTCTACTATCGTTATCTTAACTAAATGCTATAATAAAGCTAATGTTGATCCTTCCATTGAAAAATCTGAACTCAATTGGATCAACCGTTGGGGATTGAGTAGAAAGCACATTTTTGATGCCGTAGAAGGCGCTGTTGAAAGACTTGGTACTTATATTGATGTGTTACAAATCCATCGTCTTGATCGCGAGGTTTCCAAAGAAGAAATAATGGGTACTCTCA…	0
		A0A167DEX0			496.123	1276	5.60754e-161	232	272		contig_6	2760802	2761731	310	GAAACAGGGTGAGGAATGTAAGGCTCTTCCAAATACTTTGTCTCCTCTTCTGTTAATTTGATCTTTAAAGCATCAACAGCTTCGTCGATTCTCTCTGGTTTATTGAACCCAACAATTGGAGAAGTACCCTTGGACAGAGTCCAAGCAATTGCTACTTGAGCCATTGAAATACCTCTCTTCTTGGCAATCTCTTCGACACGGTTGATAATCTCCTGGTCTTCCTTGGAATCACCAAGTTTAAGAACTCTAGAAAATCCATCAGTATGAGCTCTTAAAGAATCTTCTCCAACAGGACGAGCTAGGACCCCACGAGCAACCGGAGACCAAGGAATAAGGCCAACACCGGTTTCTTTACAATAAGGAATCATTTCTCTTTCCTCTTCACGATAAACCAAATTA…	0
		A0A167DEX0			416.772	1070	2.95128e-133	194	244		contig_6	195417	196316	301	ATATTCTTAGGTTGATAAGGTTCTTCAATATAAGCGATTTCGTCTTCAGTCAATTTGAAGCTAATGGCTGCAACTGCTTCATCAATGCGTTCAAGTTTATTGAAACCAACAATAGGAGCAGCTCCTTTAGAAAGGACCCAAGCGAGAGCAACAATTGCCATAGCAACATTTCTCTTCTTAGCAATCTCTTCAACACGATTGATAATTGTGCGATCAGCTTCAGTAGAACCATGGTTCATTTTGCTGAACATTGGGTCGGTTCCAGATCTAAGAGTCGATTTAAGAATATCTAAAGGTCTTGCAAGGACTCCCCGTGATAAAGGACTCCAAGGAATTAATCCAACTCCAGTCTCGTTGCAGAAAGGAATCATCTCCCTTTCTTCCTCCCTATAGAGAGCA…	0
		A0A167DEX0			400.208	1027	1.43011e-127	195	240		contig_2	1973428	1974390	321	TAGGTTTAAGAGTGTCCAACAATACGCTTGGGTTGGTAAGGCTCATCGATATAAGCAATATCTTCTTCAGAAAGCTTCAGGTGAAGAGCAGCAATAGCATCATCAATTCGAGAAGGTTTACTGAAACCAACAATGGGAAGAGTACCCTTAGCAAGAGCCCAGGCGGTAGCAACAGTGGCCATGGTAGTATTGTGTTTCTTGGCGAGCTCTTCAACCCGGTTAATAATTGCCTTATCAGCTTCGTAAGTTCCAAATCCTTTGTTAGGATTGTTGGCTTCCTTTTGACCTCTAGCAGTAGTAGCCAAATCTTTGAAAGGACGGGTTAAAACACCAGCAGCTACTGGTCCCCAAGGAATAAGACCAACACCGGTTGCTTTACAGTATGGAATTACTTCACGC…	0
DON	Aldo-keto reductase superfamily protein	A0A167DRX5	312		585.874	1509	0	279	296		contig_6	2760796	2761731	312	AAGCCAGAAACAGGGTGAGGAATGTAAGGCTCTTCCAAATACTTTGTCTCCTCTTCTGTTAATTTGATCTTTAAAGCATCAACAGCTTCGTCGATTCTCTCTGGTTTATTGAACCCAACAATTGGAGAAGTACCCTTGGACAGAGTCCAAGCAATTGCTACTTGAGCCATTGAAATACCTCTCTTCTTGGCAATCTCTTCGACACGGTTGATAATCTCCTGGTCTTCCTTGGAATCACCAAGTTTAAGAACTCTAGAAAATCCATCAGTATGAGCTCTTAAAGAATCTTCTCCAACAGGACGAGCTAGGACCCCACGAGCAACCGGAGACCAAGGAATAAGGCCAACACCGGTTTCTTTACAATAAGGAATCATTTCTCTTTCCTCTTCACGATAAACC…	1
		A0A167DRX5			449.129	1154	1.43392e-144	213	258		contig_6	195408	196319	305	TATCCAATAATATTCTTAGGTTGATAAGGTTCTTCAATATAAGCGATTTCGTCTTCAGTCAATTTGAAGCTAATGGCTGCAACTGCTTCATCAATGCGTTCAAGTTTATTGAAACCAACAATAGGAGCAGCTCCTTTAGAAAGGACCCAAGCGAGAGCAACAATTGCCATAGCAACATTTCTCTTCTTAGCAATCTCTTCAACACGATTGATAATTGTGCGATCAGCTTCAGTAGAACCATGGTTCATTTTGCTGAACATTGGGTCGGTTCCAGATCTAAGAGTCGATTTAAGAATATCTAAAGGTCTTGCAAGGACTCCCCGTGATAAAGGACTCCAAGGAATTAATCCAACTCCAGTCTCGTTGCAGAAAGGAATCATCTCCCTTTCTTCCTCCCTA…	0
		A0A167DRX5			555.444	1430	0	259	291		contig_4	394459	395394	312	TGTCCTATGGTAAAAAATCATGGTTTGATTGGGTGCTGGAAGATGAAGAAGTTGTATTTGAATTGATGAAAAAGGCTTATGATGTAGGTATCAGAACCTTTGATACTGCTGACATGTACTCAGATGGATATTCTGAGATTCTTGTTGGTAAATTCATCAAGAAATACAATATTCCTCGCTCTACTATCGTTATCTTAACTAAATGCTATAATAAAGCTAATGTTGATCCTTCCATTGAAAAATCTGAACTCAATTGGATCAACCGTTGGGGATTGAGTAGAAAGCACATTTTTGATGCCGTAGAAGGCGCTGTTGAAAGACTTGGTACTTATATTGATGTGTTACAAATCCATCGTCTTGATCGCGAGGTTTCCAAAGAAGAAATAATGGGTACTCTCA…	0
		A0A167DRX5			542.732	1397	3.37496e-177	251	284		contig_4	396326	397261	312	TGTCCTATGGTAGAAAATCTTGGGCTGATTGGGTGTTGGAAGATGAAGAAGTTGTATTTGGATTGATGAAAAAGGCTTATGATGCAGGTATCAGGACTTTTGATACTGCTGATATGTATTCAGATGGATACTCTGAGATCCTTATTGGTAAATTCATCAAGAAATACAATATCCCTCGTTCAACTATCGTTATCTTAACTAAATGCTATGCTAAAGCTAATGTCGATCCTTCCATTGAAACATCTGAACTTAATTGGATCAACCGTTGGGGATTGAGTAGAAAGCACATTTTTGATGCCGTAGAAGGCGCTGTTGAAAGACTTGGCACTTATATTGATGTGTTACAAATCCATCGTCTTGATCACGAGGTTTCCAAAGAAGAAATAATGGGTACTCTCA…	0
		A0A167DRX5			538.495	1386	1.09567e-175	248	281		contig_5	532454	533386	311	CCAGCGATGGGGTGAGGAGAGTACGGTTCTTCGAGATATTTAAGCTCTTCTTCCGTAAGCTCGATTTTAAGAGCTTCAATTGCTTCATCAATTCTTTCGAGTTTGTTTATGCCAATAATTGGATATGTACCTTTGGAAATGACCCAGGCCGTGGATATTTGGGTCATAGAGACAGATCTCTTTTTGGCAACTTCTTCGACACGACGAATGATTTCTTGGTCATCTGATGATTGACCTATTTTGAGAAGCTTAGTGAAAGGGTCAGTGCTTGTTCGGAGAGTATCTTCTCCTAAGGGACGAGCAAGTACACCTCGAGCAATAGGCGACCAAGGAATGAGGCCAATACCATTTTCCTTACAGAAGGGAATCATTTCTCTTTCTTCTTCACGATAGATTAAA…	0
		A0A167DRX5			524.628	1350	7.37115e-171	243	279		contig_5	957234	958160	309	ACTGGATGAGGAGTATAAGGCTCTTCCAAATATTTAATCTCTTCATCAGTTAATTTGATTTTAAGAGCATCAATTGCTTCTTGGATTCTTTCTGGTTTACTTAATCCAACAATAGGAGAAGTGCCTTTTGAAATAACCCATGCAATAGATACTTGAGACATAGAAATATTTCTCTTTTTAGCAATCTCTTCCACTCTGCGAATAATCTCACGATCATCGGAAGCCTCACCTAGATTGAGTAATTTAAAACGAGCATCAGTTTTGGAACGAAGAGAGTCAACCCCTAAAGGACGGGCCAAGAAACCTCTGGCAATTGGAGACCAGGGAATAAGACCAACGCCAGTTTCTTTACAGAAAGGAATCATTTCTCTTTCTTCTTCGCGATAAATCAAATTATAG…	0
		A0A167DRX5			408.683	1049	1.57576e-130	199	247		contig_2	1973443	1974390	316	CCAACAATACGCTTGGGTTGGTAAGGCTCATCGATATAAGCAATATCTTCTTCAGAAAGCTTCAGGTGAAGAGCAGCAATAGCATCATCAATTCGAGAAGGTTTACTGAAACCAACAATGGGAAGAGTACCCTTAGCAAGAGCCCAGGCGGTAGCAACAGTGGCCATGGTAGTATTGTGTTTCTTGGCGAGCTCTTCAACCCGGTTAATAATTGCCTTATCAGCTTCGTAAGTTCCAAATCCTTTGTTAGGATTGTTGGCTTCCTTTTGACCTCTAGCAGTAGTAGCCAAATCTTTGAAAGGACGGGTTAAAACACCAGCAGCTACTGGTCCCCAAGGAATAAGACCAACACCGGTTGCTTTACAGTATGGAATTACTTCACGCTCTTCTTCACGATAA…	0
DON	Aldo-keto reductase superfamily protein	A0A167EMI5	280		447.588	1150	1.42479e-144	205	251		contig_6	566771	567610	280	TCCCATTTAGTAGGATCCCAGTTGCCACCAGCAATAAAATATTCAGTCTTACTACCAAGCTCTTCGAAATCTTCGTCGGAAAGCTCAAAATCATCGACCTCAAAGTTACTTCTGATTCTTGATTCAGTGGCAGTTTTTGGAAGAGGAATAAATCCTTTCTGTAGATTCCACCTAATCAATATTTGGGCAGGTGTTCTCTTATACTTTTTGGATAAAGCAACCAATGAAGGATCATTTAAACGATCACCACGCATCAAAGGGGAGTACGATTCAATAAGAATATCGTGCTTCTTACAGAACTTAGCAATATCCTCGCGCTGAAGCCAGGGATTTATTTCAACTTGGTTAACAGCAGGCTTGATCTTGAGCTCTGGCCAGGCTAATAATTCCTTTAAATGG…	1
		A0A167EMI5			338.191	866	2.02034e-106	162	207		contig_6	3841632	3842456	275	TTAGTCGGATCGGATCCAGGACTACCTAGATAATGTGCCGTCTTATCGCCTAATTCTTCAACATCTTTACTATCAATCTCGAAATCAAATACAGTGAAATTCTCTAAAATTCTATGAGCATGAACAGATTTTGGTAACGGAATAAATCCTTTTTGAAGATTCCACCTGAGAAGAATCTGAGCAGGAGTTTTATTGTATTTTTCAGCTAGCTTTACGATTTCTGGGTCTCTCAATCTCCCACCAAACATCAATGGAGAATAGGCCTCGATGAGAATGTTATTTTTTTTGCAGAATTCTGTAATATCAACATGCTGAAGCCAAGGATTAATTTCAATTTGATTAACAACGGGCTTGTGTTTTAGTTCTGGATATGCCAATAATTCTTTTAAATGTGCTACA…	0
		A0A167EMI5			186.808	473	9.07593e-54	118	170		contig_6	2579233	2580093	300	TTACTTTAAACACTGGATACAAAATTCCTGCCATTGGCCTTGGTACTTGGCAATCAAAGCCAAACGAGGTTGCCAAAGCTGTTGAAGTGGCTTTGAAAAACAATTATAGACATATTGATGCTGCCGCTATCTATGGCAATGAACACGAGGTTGGTGCTGGAATTGTTGCTTCTGGTGTGCCTCGTGAGGAAATTTTTGTAACTTCAAAATTGTGGAATAACAACCATCGTGCTGAAAATGTTGAAAAAGCTCTTGACAAGACTTTATCAGACTTGGGTCTTGATTATGTGGATCTTTATCTTATTCATTGGCCCGCTCATTTTGCTCCAAATAAGGGAAACTTCCCCAAGGATGAGAATGATAAGATCATTCTTGATGATGTCCCTATTGCTGAGACCT…	0
		A0A167EMI5			145.976	367	1.41287e-39	98	160		contig_6	1278892	1279731	288	TCAACAATGGCTTGGAATTGCCTCTTATTGGCTTAGGTACTTACCTTTCCAAACCTAACGAAGTCGAAGATGCTGTTGCCCATGCTCTTAAGATTGGTTATCGTCACATTGACTGTGCTCGTTTCTACGAAAATGAAGCTGAAGTTGGTAGAGGTATTAAGAAGTCTGGTGTTCCTCGTGAAGAGATCTTCATTACCTCCAAGATCTGGAACAATCATCGTCGTCCTGAGTATGCCAGAGCTGCTCTTGAAGAGATGTTAAAGGACCTTCAAACTGATTATGTTGATCAATTGCTTATTCACTGGCCTGTTGCTTTCAAGCCTGGTGATGATATGATCCCTGTTGACAAGGTCACTGGTAAAGTTATCATCGATGACTATCCTATTAGTGAGTCCTGGA…	0
		A0A167EMI5			445.277	1144	7.81017e-144	205	251		contig_4	1610680	1611519	280	TGTCATACGTTCTCAATTCCGGTGCAAAGATCCCTAAAGTTGGTTTTGGTGTATACCAATCGCCTGCTGGCGTAACTTCAAGACTTGTAAAAGTTGCTTTAGAATCCGGTTACAGACATATTGATTCTGCCCATATCTATCGTAATGAAAAGGAAGCCGCTAACGGAATTGCCGAATACCTTAAGTCTCATCCTGAAGTTTCTAGAAGCGAAATATTTTATACGACAAAAATATGGCTTGATGATTTTGGTTACGAAAAGACTAAAGATGCTATCAAGAAGTCCCTTGCTGCTGCTTCTAGTATAGATTATATCGATCTTATATTACTTCATGCTCCTCAAAGACCAAAATCACTTAGATTGGGTGCTTATAAGGCTCTTCAAGAGGCTGTTGCTGAGG…	1
		A0A167EMI5			153.295	386	4.04349e-42	101	161		contig_4	2260751	2261671	312	CCGGCCAAAACATGCCCCTCGTTGGTTTCGGTGCCTGGAAAGTCGGCAAGGACACTTGTGCTGATACTATCTATAATGCTATCAAATCTGGTTACAGATTGATCGATGGTGCTCAAGATTATGGTAATGAAAAAGAATGTGGTGAAGGTGTTGCCCGTGCCATCAAGGAAGGAATCATCAAGCGTGAAGATATTTTCATCACTTCCAAGCTCTGGAATACTTTCCATGCTAAGGAACACGTTGAACCTCTCCTCAAGAGATCTTTGGCTGATTGGGGTCTTGAATACTTTGATTTATTCTTAATCCATTTCCCCATTGCTCAAAAGTATGTTGACCCTGCTGTCAGATATCCTCCTACTTTCGTTAATGATATCGAGAAGAACGTTGCTTACTTCCAAA…	0
		A0A167EMI5			435.261	1118	2.479e-140	203	239		contig_5	1386302	1387141	280	TCCCACTTAGTGGGGTCCCATTGTGGAGCAGTAACGTAATAGTCAGATTTGTTACCAAGAGATTCAAAATCCTCTTTAGAAAGTTCAAAGTCATCAACTTGAATATTACTTTTAATTCTGGACTCAGTCTCAGACTTGGGTAAAGGAAGGAATCCCCTTTGAAGATTCCATTTAACAAGGATTTGTCCTACATTTTTCTTGTACTTTTCAGCAAGAGCAACTAATTCGGGATCGTCTAATCTCATACCACGCATTAAAGGAGAATAAGCCTCGATAAGAATATTATGTTGTTTACAGAAGTCAGCAATATCATCACGTTGAAGCCAGGGGTTAACTTCAATTTGATTCACAACCGGCTTGACTTTAAGTTCTGGCCATTGTAATAATTCTTGCAAGTGG…	0
		A0A167EMI5			406.371	1043	2.89473e-130	192	230		contig_5	1608302	1609141	280	TGTCCTATGTTCTCAATTCTGGCTCGAAAATTCCCCACATTGGATTTGGAGTTTATTTAGCTCCCCCTGGAGAAGTTGCGAGAATCGTTGAAACTGCTTTAAAATTTGGCTATAGACATATAGATACTGCCAGTTTTTACGGCAACGAAAAAGAAGCTGCAGACGGAATTGCCAACTTCCTCAAAGCTAACCCAAGTATTTCTAGATCTGAAGTGTTTTATACTACCAAGATATGGATGGACGACTTTGGGTATGAAAAAGCAAAGGAGGCTATAAAAAAGTCGCTTGAAGCTGCTTCGAGTATTGGCTACATTGACCTGTTTCTCCTTCATGTACCTCAGGGCCCGCCAGAACTTAGACTAGGCTCATACAAGGCTCTCCAAGAAGCAGTTGGTGAGC…	0
		A0A167EMI5			151.369	381	1.83966e-41	103	153		contig_5	3832497	3833327	285	TGAAGATTGTCAAGTTTAGTAATATCTTCAGGAGAGAGTTCGACAGTTTTGGTGTTCTCGACAATACGGGATGGGGTGGTAGTCTTGGGAAGAACAACTCTACCACTAGAGATGTGGTAAGAGATGAGAATAGTACCAGGAGTGACCTTATATTTATCAGCAAGAGCAAGGACAGTCTTGTTGGAGAAAAGAGGACCACCGGTAGAACCGAAAGGAGAATAAGCTTCAATAAGAATTCCCTTTTCCTTAGAAAACTCACGGATCTCAGTTTGAGGGAGTAAAGGATGGTTTTCGATTTGATTGACAGCAGGAACAACCTTGGCAGTCTTGAGAAGATCAGTAAGGACAGGAACAGAACAGTTGGAAACACCAATGGCTTTAACCTTACCAGATTCATAG…	0
		A0A167EMI5			144.436	363	5.34928e-39	88	144		contig_5	657219	657980	262	TCCAAATTAGCCTTTAATCTAGTAGGATTGGAGGTTTTCGGGATTACAACAGTTCCTCGTTGAACAGCCCAATTGATTAAGATTGTTGCTGGTTCTAAGTTAAGAGTTTTGGAAAGGCCCTGTATAACTGGATGCTCAGTTAATCTAGGTGCTCCATGGTTATTTCTGCCAAGTGGCGTATAACACATAACCACAATATTATTATCCTGGCAATACTTCAGCAGATGCTTTTGCTGAAAGTTAGGATGTCCCTCCACTTGATTGACAGTTGGTTTGATTGTTGACTTATTAAGAAGATCAGTTAACTTTGGAATGGTGAAATTAGATACACCAATGCTTTTTATTTTTCCCTGTCGAACAAACTTCTCTAGCTCCTTCCAAGTATCAATAATTGGAACC…	0
		A0A167EMI5			174.866	442	1.36242e-49	105	162		contig_2	289427	290218	276	CCCTCAATGATGGTAATAAAATCCCAGTAGTCGGATTTGGCACTTGGCAAGTCAATGATGAAACTGACGGATATGATGCTCTTCTTGATGCATTGAAGAAAGGTTATAGACACATTGATACTGCCTTTGCTTATAAAAATGAAGCAGTTGTAGGTAAAGCAGTTAGAGATAGTGGAATTCCTAGAGAAGAAATCTTTGTTGTTTCTAAATTATGGAATAACGATCATCGTGACCCTGCTGCTGCTCTTGATAAAAGTTTAGGTCTCTTAGGATTGGACTATGTTGACTTGTATTTAGTCCATTGGCCTGTTCCTATTAAAAGTGTTGATGGTAAAGATGAAGTTGATACTGAGTGGAATCATGTTAAAACTTGGGAATTAGTACAAAAATTACCTAAAT…	0
		A0A167EMI5			160.614	405	1.10733e-44	108	170		contig_2	1230276	1231124	297	CATTTACCCTTGCTAATAAAGCCGTTATCCCTTCTATATCAGCCGGATTTGGCACAAAATGGGCTAGTAGACACCGTCCTCACCAAAAGGAAGATGAACTTGACCCTGATGTTATCCAAGGTGTCAAAGATGCTATCTCTGTAGGTATTACTCATATTGACGGAGCTGAGGTTTATGGTACTGAGGGAGAAATTGGCGAAGCAATTGCTCAATCTGGAGTTAAGAGAGAAGATCTTTATATTACTACCAAAGTCATGAAAAATATTAATGATCCTATAAGTGCTTTGAAAAGGTCATTAGAGAAACTGAAGACTGATTATGTTGACCTTTACTTGATTCATGCACCATTTGTGGACGATCTTGAAGGAGCTTGGAAAGCACTTGAAACTTTACATAAAC…	0
DON	Aldo-keto reductase superfamily protein	A0A167F202	292		489.574	1259	5.03001e-159	239	265		contig_2	1230252	1231124	292	TGACTGTCGGTAATTCCTTGAAAACATTTACCCTTGCTAATAAAGCCGTTATCCCTTCTATATCAGCCGGATTTGGCACAAAATGGGCTAGTAGACACCGTCCTCACCAAAAGGAAGATGAACTTGACCCTGATGTTATCCAAGGTGTCAAAGATGCTATCTCTGTAGGTATTACTCATATTGACGGAGCTGAGGTTTATGGTACTGAGGGAGAAATTGGCGAAGCAATTGCTCAATCTGGAGTTAAGAGAGAAGATCTTTATATTACTACCAAAGTCATGAAAAATATTAATGATCCTATAAGTGCTTTGAAAAGGTCATTAGAGAAACTGAAGACTGATTATGTTGACCTTTACTTGATTCATGCACCATTTGTGGACGATCTTGAAGGAGCTTGGA…	1
		A0A167F202			147.517	371	5.64132e-40	104	156		contig_2	289424	290236	289	TCACCCTCAATGATGGTAATAAAATCCCAGTAGTCGGATTTGGCACTTGGCAAGTCAATGATGAAACTGACGGATATGATGCTCTTCTTGATGCATTGAAGAAAGGTTATAGACACATTGATACTGCCTTTGCTTATAAAAATGAAGCAGTTGTAGGTAAAGCAGTTAGAGATAGTGGAATTCCTAGAGAAGAAATCTTTGTTGTTTCTAAATTATGGAATAACGATCATCGTGACCCTGCTGCTGCTCTTGATAAAAGTTTAGGTCTCTTAGGATTGGACTATGTTGACTTGTATTTAGTCCATTGGCCTGTTCCTATTAAAAGTGTTGATGGTAAAGATGAAGTTGATACTGAGTGGAATCATGTTAAAACTTGGGAATTAGTACAAAAATTACCTA…	0
		A0A167F202			168.318	425	4.11279e-47	114	160		contig_6	2579233	2580069	294	TTACTTTAAACACTGGATACAAAATTCCTGCCATTGGCCTTGGTACTTGGCAATCAAAGCCAAACGAGGTTGCCAAAGCTGTTGAAGTGGCTTTGAAAAACAATTATAGACATATTGATGCTGCCGCTATCTATGGCAATGAACACGAGGTTGGTGCTGGAATTGTTGCTTCTGGTGTGCCTCGTGAGGAAATTTTTGTAACTTCAAAATTGTGGAATAACAACCATCGTGCTGAAAATGTTGAAAAAGCTCTTGACAAGACTTTATCAGACTTGGGTCTTGATTATGTGGATCTTTATCTTATTCATTGGCCCGCTCATTTTGCTCCAAATAAGGGAAACTTCCCCAAGGATGAGAATGATAAGATCATTCTTGATGATGTCCCTATTGCTGAGACCT…	0
		A0A167F202			155.221	391	1.24318e-42	102	150		contig_6	1278880	1279686	285	AAACTATTAAACTCAACAATGGCTTGGAATTGCCTCTTATTGGCTTAGGTACTTACCTTTCCAAACCTAACGAAGTCGAAGATGCTGTTGCCCATGCTCTTAAGATTGGTTATCGTCACATTGACTGTGCTCGTTTCTACGAAAATGAAGCTGAAGTTGGTAGAGGTATTAAGAAGTCTGGTGTTCCTCGTGAAGAGATCTTCATTACCTCCAAGATCTGGAACAATCATCGTCGTCCTGAGTATGCCAGAGCTGCTCTTGAAGAGATGTTAAAGGACCTTCAAACTGATTATGTTGATCAATTGCTTATTCACTGGCCTGTTGCTTTCAAGCCTGGTGATGATATGATCCCTGTTGACAAGGTCACTGGTAAAGTTATCATCGATGACTATCCTATTA…	0
		A0A167F202			154.836	390	1.5057e-42	111	161		contig_6	566789	567613	297	CAGTTGCCACCAGCAATAAAATATTCAGTCTTACTACCAAGCTCTTCGAAATCTTCGTCGGAAAGCTCAAAATCATCGACCTCAAAGTTACTTCTGATTCTTGATTCAGTGGCAGTTTTTGGAAGAGGAATAAATCCTTTCTGTAGATTCCACCTAATCAATATTTGGGCAGGTGTTCTCTTATACTTTTTGGATAAAGCAACCAATGAAGGATCATTTAAACGATCACCACGCATCAAAGGGGAGTACGATTCAATAAGAATATCGTGCTTCTTACAGAACTTAGCAATATCCTCGCGCTGAAGCCAGGGATTTATTTCAACTTGGTTAACAGCAGGCTTGATCTTGAGCTCTGGCCAGGCTAATAATTCCTTTAAATGGTGAACGCCATAGTTGGAC…	0
		A0A167F202			137.887	346	1.04446e-36	102	149		contig_6	3841683	3842489	289	AATTCTTCAACATCTTTACTATCAATCTCGAAATCAAATACAGTGAAATTCTCTAAAATTCTATGAGCATGAACAGATTTTGGTAACGGAATAAATCCTTTTTGAAGATTCCACCTGAGAAGAATCTGAGCAGGAGTTTTATTGTATTTTTCAGCTAGCTTTACGATTTCTGGGTCTCTCAATCTCCCACCAAACATCAATGGAGAATAGGCCTCGATGAGAATGTTATTTTTTTTGCAGAATTCTGTAATATCAACATGCTGAAGCCAAGGATTAATTTCAATTTGATTAACAACGGGCTTGTGTTTTAGTTCTGGATATGCCAATAATTCTTTTAAATGTGCTACACCATAGTTCGAAACGCCAATATTCTTAACAATTCCTTCTTGAAGCGCATCT…	0
		A0A167F202			152.91	385	7.10461e-42	110	160		contig_4	1610677	1611501	297	TAATGTCATACGTTCTCAATTCCGGTGCAAAGATCCCTAAAGTTGGTTTTGGTGTATACCAATCGCCTGCTGGCGTAACTTCAAGACTTGTAAAAGTTGCTTTAGAATCCGGTTACAGACATATTGATTCTGCCCATATCTATCGTAATGAAAAGGAAGCCGCTAACGGAATTGCCGAATACCTTAAGTCTCATCCTGAAGTTTCTAGAAGCGAAATATTTTATACGACAAAAATATGGCTTGATGATTTTGGTTACGAAAAGACTAAAGATGCTATCAAGAAGTCCCTTGCTGCTGCTTCTAGTATAGATTATATCGATCTTATATTACTTCATGCTCCTCAAAGACCAAAATCACTTAGATTGGGTGCTTATAAGGCTCTTCAAGAGGCTGTTGCTG…	0
		A0A167F202			133.65	335	3.71038e-35	91	137		contig_4	2260820	2261629	274	TCTATAATGCTATCAAATCTGGTTACAGATTGATCGATGGTGCTCAAGATTATGGTAATGAAAAAGAATGTGGTGAAGGTGTTGCCCGTGCCATCAAGGAAGGAATCATCAAGCGTGAAGATATTTTCATCACTTCCAAGCTCTGGAATACTTTCCATGCTAAGGAACACGTTGAACCTCTCCTCAAGAGATCTTTGGCTGATTGGGGTCTTGAATACTTTGATTTATTCTTAATCCATTTCCCCATTGCTCAAAAGTATGTTGACCCTGCTGTCAGATATCCTCCTACTTTCGTTAATGATATCGAGAAGAACGTTGCTTACTTCCAAAACACTCCTATCTCTGAAACTTGGGGTGCTCTTGAAAAGGTTGTTGAAGCTGGCCTTGTTAAGAACATTG…	0
		A0A167F202			150.214	378	6.42627e-41	97	147		contig_5	657138	657995	301	CAGTATAGAGGATTAATATTTCTTTTGCCAGTTTCTAAACTATCAATAAGCTCCATGGCAGACTCTGGAAGAATAACTCTTTCCAAATTAGCCTTTAATCTAGTAGGATTGGAGGTTTTCGGGATTACAACAGTTCCTCGTTGAACAGCCCAATTGATTAAGATTGTTGCTGGTTCTAAGTTAAGAGTTTTGGAAAGGCCCTGTATAACTGGATGCTCAGTTAATCTAGGTGCTCCATGGTTATTTCTGCCAAGTGGCGTATAACACATAACCACAATATTATTATCCTGGCAATACTTCAGCAGATGCTTTTGCTGAAAGTTAGGATGTCCCTCCACTTGATTGACAGTTGGTTTGATTGTTGACTTATTAAGAAGATCAGTTAACTTTGGAATGGTG…	0
		A0A167F202			140.198	352	1.75e-37	101	147		contig_5	1386359	1387138	278	AGAGATTCAAAATCCTCTTTAGAAAGTTCAAAGTCATCAACTTGAATATTACTTTTAATTCTGGACTCAGTCTCAGACTTGGGTAAAGGAAGGAATCCCCTTTGAAGATTCCATTTAACAAGGATTTGTCCTACATTTTTCTTGTACTTTTCAGCAAGAGCAACTAATTCGGGATCGTCTAATCTCATACCACGCATTAAAGGAGAATAAGCCTCGATAAGAATATTATGTTGTTTACAGAAGTCAGCAATATCATCACGTTGAAGCCAGGGGTTAACTTCAATTTGATTCACAACCGGCTTGACTTTAAGTTCTGGCCATTGTAATAATTCTTGCAAGTGGTGAATACCATAATTAGATACACCGATATTCTTCACTTTTCCCTCACCAACTGCTTCT…	0
		A0A167F202			133.65	335	3.64067e-35	99	148		contig_5	1608305	1609084	278	CCTATGTTCTCAATTCTGGCTCGAAAATTCCCCACATTGGATTTGGAGTTTATTTAGCTCCCCCTGGAGAAGTTGCGAGAATCGTTGAAACTGCTTTAAAATTTGGCTATAGACATATAGATACTGCCAGTTTTTACGGCAACGAAAAAGAAGCTGCAGACGGAATTGCCAACTTCCTCAAAGCTAACCCAAGTATTTCTAGATCTGAAGTGTTTTATACTACCAAGATATGGATGGACGACTTTGGGTATGAAAAAGCAAAGGAGGCTATAAAAAAGTCGCTTGAAGCTGCTTCGAGTATTGGCTACATTGACCTGTTTCTCCTTCATGTACCTCAGGGCCCGCCAGAACTTAGACTAGGCTCATACAAGGCTCTCCAAGAAGCAGTTGGTGAGCGGA…	0
		A0A167F202			132.494	332	9.45176e-35	104	154		contig_5	3832509	3833327	294	AGTTTAGTAATATCTTCAGGAGAGAGTTCGACAGTTTTGGTGTTCTCGACAATACGGGATGGGGTGGTAGTCTTGGGAAGAACAACTCTACCACTAGAGATGTGGTAAGAGATGAGAATAGTACCAGGAGTGACCTTATATTTATCAGCAAGAGCAAGGACAGTCTTGTTGGAGAAAAGAGGACCACCGGTAGAACCGAAAGGAGAATAAGCTTCAATAAGAATTCCCTTTTCCTTAGAAAACTCACGGATCTCAGTTTGAGGGAGTAAAGGATGGTTTTCGATTTGATTGACAGCAGGAACAACCTTGGCAGTCTTGAGAAGATCAGTAAGGACAGGAACAGAACAGTTGGAAACACCAATGGCTTTAACCTTACCAGATTCATAGACCTTTTCGAAT…	0
DON	Aldo-keto reductase superfamily protein	A0A167FWN9	287		523.472	1347	6.40736e-171	248	274		contig_6	3841626	3842489	288	GGCGCCTTAGTCGGATCGGATCCAGGACTACCTAGATAATGTGCCGTCTTATCGCCTAATTCTTCAACATCTTTACTATCAATCTCGAAATCAAATACAGTGAAATTCTCTAAAATTCTATGAGCATGAACAGATTTTGGTAACGGAATAAATCCTTTTTGAAGATTCCACCTGAGAAGAATCTGAGCAGGAGTTTTATTGTATTTTTCAGCTAGCTTTACGATTTCTGGGTCTCTCAATCTCCCACCAAACATCAATGGAGAATAGGCCTCGATGAGAATGTTATTTTTTTTGCAGAATTCTGTAATATCAACATGCTGAAGCCAAGGATTAATTTCAATTTGATTAACAACGGGCTTGTGTTTTAGTTCTGGATATGCCAATAATTCTTTTAAATGT…	1
		A0A167FWN9			347.436	890	1.73013e-109	169	205		contig_6	566777	567610	279	TTAGTAGGATCCCAGTTGCCACCAGCAATAAAATATTCAGTCTTACTACCAAGCTCTTCGAAATCTTCGTCGGAAAGCTCAAAATCATCGACCTCAAAGTTACTTCTGATTCTTGATTCAGTGGCAGTTTTTGGAAGAGGAATAAATCCTTTCTGTAGATTCCACCTAATCAATATTTGGGCAGGTGTTCTCTTATACTTTTTGGATAAAGCAACCAATGAAGGATCATTTAAACGATCACCACGCATCAAAGGGGAGTACGATTCAATAAGAATATCGTGCTTCTTACAGAACTTAGCAATATCCTCGCGCTGAAGCCAGGGATTTATTTCAACTTGGTTAACAGCAGGCTTGATCTTGAGCTCTGGCCAGGCTAATAATTCCTTTAAATGGTGAACG…	0
		A0A167FWN9			155.992	393	6.34559e-43	102	159		contig_6	2579212	2580066	296	AGATGACTTTAACTACCCATTTTACTTTAAACACTGGATACAAAATTCCTGCCATTGGCCTTGGTACTTGGCAATCAAAGCCAAACGAGGTTGCCAAAGCTGTTGAAGTGGCTTTGAAAAACAATTATAGACATATTGATGCTGCCGCTATCTATGGCAATGAACACGAGGTTGGTGCTGGAATTGTTGCTTCTGGTGTGCCTCGTGAGGAAATTTTTGTAACTTCAAAATTGTGGAATAACAACCATCGTGCTGAAAATGTTGAAAAAGCTCTTGACAAGACTTTATCAGACTTGGGTCTTGATTATGTGGATCTTTATCTTATTCATTGGCCCGCTCATTTTGCTCCAAATAAGGGAAACTTCCCCAAGGATGAGAATGATAAGATCATTCTTGATG…	0
		A0A167FWN9			139.043	349	3.74391e-37	90	143		contig_6	1278883	1279689	278	CTATTAAACTCAACAATGGCTTGGAATTGCCTCTTATTGGCTTAGGTACTTACCTTTCCAAACCTAACGAAGTCGAAGATGCTGTTGCCCATGCTCTTAAGATTGGTTATCGTCACATTGACTGTGCTCGTTTCTACGAAAATGAAGCTGAAGTTGGTAGAGGTATTAAGAAGTCTGGTGTTCCTCGTGAAGAGATCTTCATTACCTCCAAGATCTGGAACAATCATCGTCGTCCTGAGTATGCCAGAGCTGCTCTTGAAGAGATGTTAAAGGACCTTCAAACTGATTATGTTGATCAATTGCTTATTCACTGGCCTGTTGCTTTCAAGCCTGGTGATGATATGATCCCTGTTGACAAGGTCACTGGTAAAGTTATCATCGATGACTATCCTATTAGTG…	0
		A0A167FWN9			353.214	905	1.52088e-111	171	210		contig_5	1386308	1387144	280	TTAGTGGGGTCCCATTGTGGAGCAGTAACGTAATAGTCAGATTTGTTACCAAGAGATTCAAAATCCTCTTTAGAAAGTTCAAAGTCATCAACTTGAATATTACTTTTAATTCTGGACTCAGTCTCAGACTTGGGTAAAGGAAGGAATCCCCTTTGAAGATTCCATTTAACAAGGATTTGTCCTACATTTTTCTTGTACTTTTCAGCAAGAGCAACTAATTCGGGATCGTCTAATCTCATACCACGCATTAAAGGAGAATAAGCCTCGATAAGAATATTATGTTGTTTACAGAAGTCAGCAATATCATCACGTTGAAGCCAGGGGTTAACTTCAATTTGATTCACAACCGGCTTGACTTTAAGTTCTGGCCATTGTAATAATTCTTGCAAGTGGTGAATA…	0
		A0A167FWN9			326.25	835	4.10623e-102	158	200		contig_5	1608299	1609132	279	CCATGTCCTATGTTCTCAATTCTGGCTCGAAAATTCCCCACATTGGATTTGGAGTTTATTTAGCTCCCCCTGGAGAAGTTGCGAGAATCGTTGAAACTGCTTTAAAATTTGGCTATAGACATATAGATACTGCCAGTTTTTACGGCAACGAAAAAGAAGCTGCAGACGGAATTGCCAACTTCCTCAAAGCTAACCCAAGTATTTCTAGATCTGAAGTGTTTTATACTACCAAGATATGGATGGACGACTTTGGGTATGAAAAAGCAAAGGAGGCTATAAAAAAGTCGCTTGAAGCTGCTTCGAGTATTGGCTACATTGACCTGTTTCTCCTTCATGTACCTCAGGGCCCGCCAGAACTTAGACTAGGCTCATACAAGGCTCTCCAAGAAGCAGTTGGTG…	0
		A0A167FWN9			141.739	356	5.53085e-38	106	144		contig_5	3832509	3833354	293	AGTTTAGTAATATCTTCAGGAGAGAGTTCGACAGTTTTGGTGTTCTCGACAATACGGGATGGGGTGGTAGTCTTGGGAAGAACAACTCTACCACTAGAGATGTGGTAAGAGATGAGAATAGTACCAGGAGTGACCTTATATTTATCAGCAAGAGCAAGGACAGTCTTGTTGGAGAAAAGAGGACCACCGGTAGAACCGAAAGGAGAATAAGCTTCAATAAGAATTCCCTTTTCCTTAGAAAACTCACGGATCTCAGTTTGAGGGAGTAAAGGATGGTTTTCGATTTGATTGACAGCAGGAACAACCTTGGCAGTCTTGAGAAGATCAGTAAGGACAGGAACAGAACAGTTGGAAACACCAATGGCTTTAACCTTACCAGATTCATAGACCTTTTCGAAT…	0
		A0A167FWN9			128.257	321	2.1198e-33	86	136		contig_5	657222	657986	264	AAATTAGCCTTTAATCTAGTAGGATTGGAGGTTTTCGGGATTACAACAGTTCCTCGTTGAACAGCCCAATTGATTAAGATTGTTGCTGGTTCTAAGTTAAGAGTTTTGGAAAGGCCCTGTATAACTGGATGCTCAGTTAATCTAGGTGCTCCATGGTTATTTCTGCCAAGTGGCGTATAACACATAACCACAATATTATTATCCTGGCAATACTTCAGCAGATGCTTTTGCTGAAAGTTAGGATGTCCCTCCACTTGATTGACAGTTGGTTTGATTGTTGACTTATTAAGAAGATCAGTTAACTTTGGAATGGTGAAATTAGATACACCAATGCTTTTTATTTTTCCCTGTCGAACAAACTTCTCTAGCTCCTTCCAAGTATCAATAATTGGAACCTGT…	0
		A0A167FWN9			342.813	878	6.99791e-108	167	203		contig_4	1610680	1611513	279	TGTCATACGTTCTCAATTCCGGTGCAAAGATCCCTAAAGTTGGTTTTGGTGTATACCAATCGCCTGCTGGCGTAACTTCAAGACTTGTAAAAGTTGCTTTAGAATCCGGTTACAGACATATTGATTCTGCCCATATCTATCGTAATGAAAAGGAAGCCGCTAACGGAATTGCCGAATACCTTAAGTCTCATCCTGAAGTTTCTAGAAGCGAAATATTTTATACGACAAAAATATGGCTTGATGATTTTGGTTACGAAAAGACTAAAGATGCTATCAAGAAGTCCCTTGCTGCTGCTTCTAGTATAGATTATATCGATCTTATATTACTTCATGCTCCTCAAAGACCAAAATCACTTAGATTGGGTGCTTATAAGGCTCTTCAAGAGGCTGTTGCTGAGG…	0
		A0A167FWN9			140.198	352	1.93545e-37	95	158		contig_4	2260763	2261680	319	TGCCCCTCGTTGGTTTCGGTGCCTGGAAAGTCGGCAAGGACACTTGTGCTGATACTATCTATAATGCTATCAAATCTGGTTACAGATTGATCGATGGTGCTCAAGATTATGGTAATGAAAAAGAATGTGGTGAAGGTGTTGCCCGTGCCATCAAGGAAGGAATCATCAAGCGTGAAGATATTTTCATCACTTCCAAGCTCTGGAATACTTTCCATGCTAAGGAACACGTTGAACCTCTCCTCAAGAGATCTTTGGCTGATTGGGGTCTTGAATACTTTGATTTATTCTTAATCCATTTCCCCATTGCTCAAAAGTATGTTGACCCTGCTGTCAGATATCCTCCTACTTTCGTTAATGATATCGAGAAGAACGTTGCTTACTTCCAAAACACTCCTATCT…	0
		A0A167FWN9			150.984	380	3.58433e-41	94	142		contig_2	1230399	1231076	241	TCAAAGATGCTATCTCTGTAGGTATTACTCATATTGACGGAGCTGAGGTTTATGGTACTGAGGGAGAAATTGGCGAAGCAATTGCTCAATCTGGAGTTAAGAGAGAAGATCTTTATATTACTACCAAAGTCATGAAAAATATTAATGATCCTATAAGTGCTTTGAAAAGGTCATTAGAGAAACTGAAGACTGATTATGTTGACCTTTACTTGATTCATGCACCATTTGTGGACGATCTTGAAGGAGCTTGGAAAGCACTTGAAACTTTACATAAACAAGGTAAAGCCAAATCTATTGGAGTTTCTAATTTCAAAATTGAGCATCTTGAAAAAATCTTGAAGGTTGCCGAGATCAAGCCAGTAGTCAATCAAATTGAATTCCACCCATATCTCCAGAATC…	0
		A0A167FWN9			128.257	321	2.20195e-33	83	139		contig_2	289424	290200	270	TCACCCTCAATGATGGTAATAAAATCCCAGTAGTCGGATTTGGCACTTGGCAAGTCAATGATGAAACTGACGGATATGATGCTCTTCTTGATGCATTGAAGAAAGGTTATAGACACATTGATACTGCCTTTGCTTATAAAAATGAAGCAGTTGTAGGTAAAGCAGTTAGAGATAGTGGAATTCCTAGAGAAGAAATCTTTGTTGTTTCTAAATTATGGAATAACGATCATCGTGACCCTGCTGCTGCTCTTGATAAAAGTTTAGGTCTCTTAGGATTGGACTATGTTGACTTGTATTTAGTCCATTGGCCTGTTCCTATTAAAAGTGTTGATGGTAAAGATGAAGTTGATACTGAGTGGAATCATGTTAAAACTTGGGAATTAGTACAAAAATTACCTA…	0
